# Supplementary material for: Oxidative and salt stresses alter the 26S proteasome holoenzyme and associated protein profiles in Arabidopsis thaliana
Source: BMC Plant Biol. 2021 Oct 25;21:486. doi: 10.1186/s12870-021-03234-9 (PMC8543921; doi:10.1186/s12870-021-03234-9)
Supplement: Supplementary file 1 — Additional file 1: Table 1. List of T-DNA insertion mutant lines used in this study. [file 12870_2021_3234_MOESM1_ESM.xlsx]

## Sheet: Sheet1
Table S1. List of A. thaliana lines used in this study.
Line	AGI	Stock Number	Background	T-DNA Insert Location	Reference
Col-0	-	-	-	-	-
Col-3 (qrt1-2)	AT5G55590	CS8846	-	-	Copenhaver et al., 1998
pag1-1 pPAG1: PAG1-FLAG	AT2G27020	SALK_114864	Col-0	5th intron	Book et al., 2010
pbac1-2	AT3G25545	SAIL_34_G09	Col-3	2nd exon (CDS)	This study
pbac1-3	AT3G25545	SAIL_371_G11	Col-3	1st intron (5'UTR)	This study
pbac2-1	AT3G18940	SAIL_598_E03	Col-0	2nd exon (CDS)	Marshall et al., 2020
pbac3-1	AT5G14710	SALK_092651C	Col-0	7th exon (CDS)	This study
pbac4-1	AT1G48170	SALK_100090C	Col-0	1st exon (CDS)	This study
ump1a-4	AT1G67250	GK_363D03	Col-0	3rd exon (CDS)	This study
ump1b-1	AT5G38650	SALK_114560C	Col-0	1st exon (5'UTR)	Gemperline et al., 2019
pa200-2	AT3G13330	SALK_095870C	Col-0	5th exon (CDS)	Book et al., 2010
cdc48b-1	AT3G53230	SALK_005957C	Col-0	3rd exon (CDS)	Copeland et al., 2016
cdc48c-2	AT5G03340	SALK_023524C	Col-0	1st exon (CDS)	This study
cdc48d-2	AT2G03670	SALK_127804C	Col-0	1st exon (5'UTR)	This study
hsm3-1	AT3G15180	SAIL_1147_H09	Col-3	1st exon (5'UTR)	This study
AGI, Arabidopsis Genome Initiative locus code; CDS, coding sequence; UTR, untranslated region
