# Supplementary material for: Oxidative and salt stresses alter the 26S proteasome holoenzyme and associated protein profiles in Arabidopsis thaliana
Source: BMC Plant Biol. 2021 Oct 25;21:486. doi: 10.1186/s12870-021-03234-9 (PMC8543921; doi:10.1186/s12870-021-03234-9)
Supplement: Supplementary file 2 — Additional file 2: Table 2. List of primers used in this study. [file 12870_2021_3234_MOESM2_ESM.xlsx]

## Sheet: Sheet1
Table S2. List of primers used in this study.
Name	Sequence (5' to 3')	Purpose
PBAC1+1490LP	GTCTTGTAACGAATGCTTGGC	Detection of T-DNA in pbac1-2
PBAC1+391RP	ATTGCCAAAGACATTATCCCC
PBAC1-888LP	GCATCTTTAGGCGCACAATAG	Detection of T-DNA in pbac1-3
PBAC1+239RP	TCCATGGTGTTTCCAGAAAAC
PBAC2-183LP	TATTGGGCTTTAATATGGCCC	Detection of T-DNA in pbac2-1
PBAC2+874RP	GTCCCAACACAAAAAGCATTG
PBAC3+1993LP	GATCTTGAAGCTTTTCCAGCC	Detection of T-DNA in pbac3-1
PBAC3+783RP	GGAAGGAAGAAGGGATGTCTG
PBAC4-686LP	GGAGTTTCAAATGCTTGCAAC	Detection of T-DNA in pbac4-1
PBAC4+444RP	ATGTTCCACCAAGTACCGATG
UMP1a+1337LP	TACGTGATGATTCCTTCATTTGAC	Detection of T-DNA in ump1a-4
UMP1a+229RP	AAGTGTGTTTGATTAGCATTCCTG
UMP1b-980LP	TGTGGTCCTTGTATTTGAGGC	Detection of T-DNA in ump1b-1
UMP1b+73RP	AAGGATATCGCTCTTAACGCC
PA200+1137LP	GTTACCTCCCTCATTCGTTCC	Detection of T-DNA in pa200-2
PA200+2233RP	ATTTAGGCTGGAACTCCGAAG
CDC48b+1276LP	CCAGCTAGCTTCGACATGATC	Detection of T-DNA in cdc48b-1
CDC48b+165RP	AGAAAAAGAAGGCAGCGAATC
CDC48c-610LP	TCTGCAATTATTGAATTGAATCG	Detection of T-DNA in cdc48c-2
CDC48c+388RP	ACACAGACGATCCAAACCAAG
CDC48d-747LP	TCTCCTTGACATTCCCTTGTG	Detection of T-DNA in cdc48d-2
CDC48d+338RP	AAGAGCGGTCGAATTAGCTTC
HSM3-920LP	TCTGAAAAGCGGCGTAGTTAG	Detection of T-DNA in hsm3-1
HSM3+175RP	GCGATCGAGGAATTCCTTAAC
LBb1.3	ATTTTGCCGATTTCGGAAC	Detection of T-DNA in SALK lines
LB3	TAGCATCTGAATTTCATAACCAATCTCGATACAC	Detection of T-DNA in SAIL lines
o8474	ATAATAACGCTGCGGACATCTACATTTT	Detection of T-DNA in GABI-Kat lines
