# Supplementary material for: Oxidative and salt stresses alter the 26S proteasome holoenzyme and associated protein profiles in Arabidopsis thaliana
Source: BMC Plant Biol. 2021 Oct 25;21:486. doi: 10.1186/s12870-021-03234-9 (PMC8543921; doi:10.1186/s12870-021-03234-9)
Supplement: Supplementary file 3 — Additional file 3: Table 3. Raw mass spectrometry data for all identified proteins. [file 12870_2021_3234_MOESM3_ESM.xlsx]

## Sheet: Quantitative Value for Oxidativ
									Quantitative Value (Normalized Total Spectra)						Total Spectrum Count						Exclusive Unique Peptide Count						Percent Coverage
									C		MV		NaCl		C		MV		NaCl		C		MV		NaCl		C		MV		NaCl
Name	DAVID Description	Category	UniProt Accession	TAIR AGI	GO Terms (Biological Process)	GO Terms (Cellular Component)	GO Terms (Molecular Function)	Molecular Weight	+ATP	-ATP	+ATP	-ATP	+ATP	-ATP	+ATP	-ATP	+ATP	-ATP	+ATP	-ATP	+ATP	-ATP	+ATP	-ATP	+ATP	-ATP	+ATP	-ATP	+ATP	-ATP	+ATP	-ATP
PAA1	Proteasome alpha subunit A1	CP α-ring subunit	PSA6A_ARATH	AT5G35590	proteasomal protein catabolic process [GO:0010498]; proteasomal ubiquitin-independent protein catabolic process [GO:0010499]; proteasome-mediated ubiquitin-dependent protein catabolic process [GO:0043161]; response to zinc ion [GO:0010043]	cytoplasm [GO:0005737]; cytosol [GO:0005829]; nucleus [GO:0005634]; plastid [GO:0009536]; proteasome complex [GO:0000502]; proteasome core complex [GO:0005839]; proteasome core complex, alpha-subunit complex [GO:0019773]; vacuolar membrane [GO:0005774]	endopeptidase activity [GO:0004175]; threonine-type endopeptidase activity [GO:0004298]	27 kDa	76.6665	104.112	79.5552	137.154	70.0081	137.883	76	74	93	128	74	157	23	17	25	50	19	22	0.732	0.598	0.744	0.898	0.785	0.634
PAA2	20S proteasome subunit PAA2	CP α-ring subunit	PSA6B_ARATH	AT2G05840	proteasomal protein catabolic process [GO:0010498]; proteasomal ubiquitin-independent protein catabolic process [GO:0010499]; proteasome-mediated ubiquitin-dependent protein catabolic process [GO:0043161]	cytoplasm [GO:0005737]; cytosol [GO:0005829]; cytosolic ribosome [GO:0022626]; mitochondrion [GO:0005739]; nucleus [GO:0005634]; polysomal ribosome [GO:0042788]; proteasome complex [GO:0000502]; proteasome core complex [GO:0005839]; proteasome core complex, alpha-subunit complex [GO:0019773]	endopeptidase activity [GO:0004175]; structural constituent of ribosome [GO:0003735]; threonine-type endopeptidase activity [GO:0004298]	27 kDa	78.684	112.554	80.4106	138.226	69.062	138.761	78	80	94	129	73	158	11	12	14	26	7	8	0.805	0.748	0.854	0.894	0.593	0.634
PAB1	Proteasome subunit PAB1	CP α-ring subunit	A0A178WA13_ARATH (+1)	AT1G16470	ubiquitin-dependent protein catabolic process [GO:0006511]	cytoplasm [GO:0005737]; nucleus [GO:0005634]; proteasome core complex, alpha-subunit complex [GO:0019773]	threonine-type endopeptidase activity [GO:0004298]	26 kDa	63.5525	143.506	71.8563	141.44	66.2239	113.292	63	102	84	132	70	129	3	2	2	3	3	2	0.796	0.694	0.796	0.736	0.604	0.668
PAB2	N-terminal nucleophile aminohydrolases (Ntn hydrolases) superfamily protein	CP α-ring subunit	A0A178W2F8_ARATH (+1)	AT1G79210	ubiquitin-dependent protein catabolic process [GO:0006511]	cytoplasm [GO:0005737]; nucleus [GO:0005634]; proteasome core complex, alpha-subunit complex [GO:0019773]	threonine-type endopeptidase activity [GO:0004298]	26 kDa	61.5349	142.099	71.0009	142.512	74.7384	101.875	61	101	83	133	79	116	19	18	18	50	11	13	0.796	0.634	0.762	0.736	0.604	0.634
PAC1	20S proteasome alpha subunit C1	CP α-ring subunit	PSA4A_ARATH (+1)	AT3G22110	proteasomal protein catabolic process [GO:0010498]; proteasomal ubiquitin-independent protein catabolic process [GO:0010499]; proteasome-mediated ubiquitin-dependent protein catabolic process [GO:0043161]; response to cadmium ion [GO:0046686]	cytoplasm [GO:0005737]; cytosol [GO:0005829]; cytosolic ribosome [GO:0022626]; mitochondrion [GO:0005739]; nucleus [GO:0005634]; proteasome complex [GO:0000502]; proteasome core complex [GO:0005839]; proteasome core complex, alpha-subunit complex [GO:0019773]; vacuole [GO:0005773]	endopeptidase activity [GO:0004175]; threonine-type endopeptidase activity [GO:0004298]	27 kDa	63.5525	99.8916	65.8683	133.94	62.4396	101.875	63	71	77	125	66	116	25	19	27	56	17	24	0.888	0.828	0.908	0.88	0.796	0.864
PAD1	20S proteasome alpha subunit PAD1	CP α-ring subunit	A0A178VPE4_ARATH (+1)	AT3G51260	ubiquitin-dependent protein catabolic process [GO:0006511]	cytoplasm [GO:0005737]; nucleus [GO:0005634]; proteasome core complex, alpha-subunit complex [GO:0019773]	threonine-type endopeptidase activity [GO:0004298]	27 kDa	69.6051	104.112	68.4346	112.509	69.062	112.414	69	74	80	105	73	128	26	19	27	41	20	19	0.82	0.644	0.848	0.724	0.796	0.676
PAD2	Proteasome alpha subunit D2	CP α-ring subunit	PSA7B_ARATH	AT5G66140	proteasomal protein catabolic process [GO:0010498]; proteasomal ubiquitin-independent protein catabolic process [GO:0010499]; proteasome-mediated ubiquitin-dependent protein catabolic process [GO:0043161]; ubiquitin-dependent protein catabolic process [GO:0006511]	cytoplasm [GO:0005737]; nucleus [GO:0005634]; plastid [GO:0009536]; proteasome complex [GO:0000502]; proteasome core complex [GO:0005839]; proteasome core complex, alpha-subunit complex [GO:0019773]; vacuole [GO:0005773]	endopeptidase activity [GO:0004175]; threonine-type endopeptidase activity [GO:0004298]	27 kDa	54.4735	87.2293	50.4705	92.1506	55.8173	94.8494	54	62	59	86	59	108	5	2	5	8	6	4	0.708	0.5	0.848	0.608	0.824	0.612
PAE1	20S proteasome alpha subunit E1	CP α-ring subunit	A0A178W977_ARATH (+1)	AT1G53850	proteasome-mediated ubiquitin-dependent protein catabolic process [GO:0043161]	cytoplasm [GO:0005737]; nucleus [GO:0005634]; proteasome core complex, alpha-subunit complex [GO:0019773]	threonine-type endopeptidase activity [GO:0004298]	26 kDa	94.8243	140.692	88.1095	141.44	133.394	172.134	94	100	103	132	141	196	4	4	4	6	2	3	0.903	0.928	0.903	0.882	0.696	0.954
PAE2	20S proteasome alpha subunit E2	CP α-ring subunit	A0A178VCX2_ARATH (+1)	AT3G14290	proteasome-mediated ubiquitin-dependent protein catabolic process [GO:0043161]	cytoplasm [GO:0005737]; nucleus [GO:0005634]; proteasome core complex, alpha-subunit complex [GO:0019773]	threonine-type endopeptidase activity [GO:0004298]	26 kDa	93.8155	144.913	88.1095	146.798	128.664	171.256	93	103	103	137	136	195	20	23	21	50	18	21	0.903	0.928	0.903	0.882	0.696	0.954
PAF1	Proteasome alpha subunit F1	CP α-ring subunit	PSA1A_ARATH	AT5G42790	proteasomal protein catabolic process [GO:0010498]; proteasomal ubiquitin-independent protein catabolic process [GO:0010499]; proteasome-mediated ubiquitin-dependent protein catabolic process [GO:0043161]; protein catabolic process [GO:0030163]; response to arsenic-containing substance [GO:0046685]	cytoplasm [GO:0005737]; cytosol [GO:0005829]; nucleus [GO:0005634]; plasma membrane [GO:0005886]; plastid [GO:0009536]; proteasome complex [GO:0000502]; proteasome core complex [GO:0005839]; proteasome core complex, alpha-subunit complex [GO:0019773]	endopeptidase activity [GO:0004175]; threonine-type endopeptidase activity [GO:0004298]	30 kDa	73.6402	126.623	79.5552	130.725	76.6305	122.075	73	90	93	122	81	139	25	24	29	43	19	23	0.924	0.831	0.928	0.867	0.755	0.788
PAF2	20S proteasome alpha subunit F2	CP α-ring subunit	PSA1B_ARATH	AT1G47250	proteasomal protein catabolic process [GO:0010498]; proteasomal ubiquitin-independent protein catabolic process [GO:0010499]; proteasome-mediated ubiquitin-dependent protein catabolic process [GO:0043161]	cytoplasm [GO:0005737]; cytosol [GO:0005829]; nucleus [GO:0005634]; plasma membrane [GO:0005886]; plasmodesma [GO:0009506]; proteasome complex [GO:0000502]; proteasome core complex [GO:0005839]; proteasome core complex, alpha-subunit complex [GO:0019773]	endopeptidase activity [GO:0004175]; threonine-type endopeptidase activity [GO:0004298]	30 kDa	42.3683	81.6016	41.9162	86.793	50.1409	74.65	42	58	49	81	53	85	5	9	6	9	5	6	0.755	0.83	0.928	0.866	0.664	0.787
PAG1	20S proteasome alpha subunit G1	CP α-ring subunit	A0A178VXR9_ARATH (+2)	AT2G27020	ubiquitin-dependent protein catabolic process [GO:0006511]	cytoplasm [GO:0005737]; nucleus [GO:0005634]; proteasome core complex, alpha-subunit complex [GO:0019773]	threonine-type endopeptidase activity [GO:0004298]	27 kDa	102.894	208.225	116.339	195.016	99.3358	186.186	102	148	136	182	105	212	28	22	30	46	24	29	0.683	0.618	0.715	0.695	0.675	0.695
PBA1	N-terminal nucleophile aminohydrolases (Ntn hydrolases) superfamily protein	CP β-ring subunit	A0A178V2B3_ARATH	AT4G31300	proteolysis involved in cellular protein catabolic process [GO:0051603]	cytoplasm [GO:0005737]; nucleus [GO:0005634]; proteasome core complex [GO:0005839]	threonine-type endopeptidase activity [GO:0004298]	25 kDa	43.3771	101.299	45.3379	108.223	30.2738	57.0853	43	72	53	101	32	65	14	17	18	43	11	13	0.652	0.798	0.798	0.88	0.498	0.511
PBB1	N-terminal nucleophile aminohydrolases (Ntn hydrolases) superfamily protein	CP β-ring subunit	PSB7A_ARATH (+1)	AT3G27430	proteasomal protein catabolic process [GO:0010498]; proteasomal ubiquitin-independent protein catabolic process [GO:0010499]; proteasome-mediated ubiquitin-dependent protein catabolic process [GO:0043161]	cytoplasm [GO:0005737]; cytosol [GO:0005829]; nucleus [GO:0005634]; proteasome complex [GO:0000502]; proteasome core complex [GO:0005839]; proteasome core complex, beta-subunit complex [GO:0019774]	endopeptidase activity [GO:0004175]; threonine-type endopeptidase activity [GO:0004298]	30 kDa	33.2894	59.0908	32.5064	67.5057	54.8712	58.8417	33	42	38	63	58	67	4	4	4	4	1	2	0.582	0.535	0.626	0.564	0.425	0.549
PBB2	20S proteasome beta subunit PBB2	CP β-ring subunit	PSB7B_ARATH (+1)	AT5G40580	proteasomal protein catabolic process [GO:0010498]; proteasomal ubiquitin-independent protein catabolic process [GO:0010499]; proteasome-mediated ubiquitin-dependent protein catabolic process [GO:0043161]	cytoplasm [GO:0005737]; nucleus [GO:0005634]; plastid [GO:0009536]; proteasome complex [GO:0000502]; proteasome core complex [GO:0005839]; proteasome core complex, beta-subunit complex [GO:0019774]	endopeptidase activity [GO:0004175]; threonine-type endopeptidase activity [GO:0004298]	30 kDa	34.2982	56.2769	34.2173	69.6487	49.1949	63.2329	34	40	40	65	52	72	17	15	18	31	11	15	0.485	0.5	0.529	0.555	0.427	0.551
PBC1	Proteasome beta subunit C1	CP β-ring subunit	A0A178WJZ7_ARATH (+1)	AT1G21720	proteasome-mediated ubiquitin-dependent protein catabolic process [GO:0043161]	cytoplasm [GO:0005737]; nucleus [GO:0005634]; proteasome core complex, beta-subunit complex [GO:0019774]	threonine-type endopeptidase activity [GO:0004298]	23 kDa	28.2455	64.7185	32.5064	70.7202	57.7094	62.3547	28	46	38	66	61	71	13	13	15	27	16	12	0.549	0.539	0.588	0.603	0.618	0.627
PBC2	20S proteasome beta subunit C2	CP β-ring subunit	PSB3B_ARATH	AT1G77440	proteasomal protein catabolic process [GO:0010498]; proteasomal ubiquitin-independent protein catabolic process [GO:0010499]; proteasome-mediated ubiquitin-dependent protein catabolic process [GO:0043161]	cytoplasm [GO:0005737]; mitochondrion [GO:0005739]; nucleus [GO:0005634]; proteasome complex [GO:0000502]; proteasome core complex [GO:0005839]; proteasome core complex, beta-subunit complex [GO:0019774]	endopeptidase activity [GO:0004175]; threonine-type endopeptidase activity [GO:0004298]	23 kDa	22.1929	47.8354	26.5184	51.4329	38.7883	43.9117	22	34	31	48	41	50	4	3	4	7	2	2	0.544	0.544	0.583	0.598	0.485	0.515
PBD1	20S proteasome beta subunit D1	CP β-ring subunit	A0A178VMP5_ARATH (+1)	AT3G22630	proteolysis involved in cellular protein catabolic process [GO:0051603]	cytoplasm [GO:0005737]; nucleus [GO:0005634]; proteasome core complex [GO:0005839]	threonine-type endopeptidase activity [GO:0004298]	23 kDa	38.3332	77.3808	35.9282	70.7202	28.3817	71.137	38	55	42	66	30	81	7	6	8	11	6	7	0.613	0.73	0.642	0.77	0.623	0.578
PBD2	20S proteasome beta subunit D2	CP β-ring subunit	A0A178UVU0_ARATH (+1)	AT4G14800	proteolysis involved in cellular protein catabolic process [GO:0051603]	cytoplasm [GO:0005737]; nucleus [GO:0005634]; proteasome core complex [GO:0005839]	threonine-type endopeptidase activity [GO:0004298]	22 kDa	41.3595	91.45	44.4825	76.0778	45.4106	98.3623	41	65	52	71	48	112	17	17	20	33	16	17	0.663	0.834	0.879	0.834	0.668	0.744
PBE1	20S proteasome beta subunit E1	CP β-ring subunit	A0A178WCQ3_ARATH (+1)	AT1G13060	proteolysis involved in cellular protein catabolic process [GO:0051603]	cytoplasm [GO:0005737]; nucleus [GO:0005634]; proteasome core complex [GO:0005839]	threonine-type endopeptidase activity [GO:0004298]	30 kDa	60.5262	88.6362	62.4466	109.295	61.4936	100.997	60	63	73	102	65	115	15	12	15	36	15	15	0.664	0.558	0.664	0.712	0.588	0.686
PBE2	N-terminal nucleophile aminohydrolases (Ntn hydrolases) superfamily protein	CP β-ring subunit	A0A178VFG8_ARATH (+1)	AT3G26340	proteolysis involved in cellular protein catabolic process [GO:0051603]	cytoplasm [GO:0005737]; nucleus [GO:0005634]; proteasome core complex [GO:0005839]	threonine-type endopeptidase activity [GO:0004298]	29 kDa	40.3508	53.4631	38.4945	79.2924	51.087	79.0411	40	38	45	74	54	90	5	4	5	11	2	4	0.659	0.52	0.659	0.711	0.652	0.685
PBF1	N-terminal nucleophile aminohydrolases (Ntn hydrolases) superfamily protein	CP β-ring subunit	A0A178V6R9_ARATH (+1)	AT3G60820	proteolysis involved in cellular protein catabolic process [GO:0051603]	cytoplasm [GO:0005737]; nucleus [GO:0005634]; proteasome core complex [GO:0005839]	threonine-type endopeptidase activity [GO:0004298]	25 kDa	63.5525	113.961	65.8683	136.083	49.1949	109.779	63	81	77	127	52	125	18	17	23	46	20	16	0.744	0.713	0.776	0.807	0.812	0.865
PBG1	20S proteasome beta subunit G1	CP β-ring subunit	A0A178WJT5_ARATH	AT1G56450	proteolysis involved in cellular protein catabolic process [GO:0051603]	cytoplasm [GO:0005737]; nucleus [GO:0005634]; proteasome core complex [GO:0005839]	threonine-type endopeptidase activity [GO:0004298]	28 kDa	67.5875	111.147	70.1454	115.724	91.7674	123.831	67	79	82	108	97	141	14	15	16	35	15	15	0.626	0.606	0.671	0.61	0.671	0.671
RPT1a	Regulatory particle triple-A 1A	RP base subunit	PRS7A_ARATH	AT1G53750	positive regulation of RNA polymerase II transcriptional preinitiation complex assembly [GO:0045899]; protein catabolic process [GO:0030163]	cytosol [GO:0005829]; nucleus [GO:0005634]; plasma membrane [GO:0005886]; proteasome complex [GO:0000502]; proteasome regulatory particle, base subcomplex [GO:0008540]	ATP binding [GO:0005524]; hydrolase activity [GO:0016787]; TBP-class protein binding [GO:0017025]	48 kDa	135.175	26.7316	131.737	25.7165	128.664	16.6865	134	19	154	24	136	19	50	18	51	22	43	17	0.845	0.505	0.845	0.575	0.831	0.42
RPT2a	Regulatory particle AAA-ATPase 2A	RP base subunit	A0A178V3V3_ARATH	AT4G29040	protein catabolic process [GO:0030163]	cytoplasm [GO:0005737]	ATP binding [GO:0005524]; hydrolase activity [GO:0016787]	49 kDa	0	0	0	0	61.4936	0	0	0	0	0	65	0	0	0	0	0	2	0	0	0	0	0	0.485	0
RPT2b	AAA-type ATPase family protein	RP base subunit	PRS4B_ARATH	AT2G20140	female gamete generation [GO:0007292]; maintenance of root meristem identity [GO:0010078]; male gamete generation [GO:0048232]; protein catabolic process [GO:0030163]	cytosol [GO:0005829]; mitochondrion [GO:0005739]; nucleus [GO:0005634]; plasma membrane [GO:0005886]; proteasome complex [GO:0000502]; proteasome regulatory particle, base subcomplex [GO:0008540]	ATP binding [GO:0005524]; proteasome-activating ATPase activity [GO:0036402]; TBP-class protein binding [GO:0017025]	49 kDa	70.6139	15.4762	66.7237	11.7867	58.6554	11.4171	70	11	78	11	62	13	26	10	31	11	20	11	0.551	0.321	0.632	0.269	0.449	0.278
RPT3	Regulatory particle triple-A ATPase 3	RP base subunit	A0A178UAH2_ARATH (+1)	AT5G58290	protein catabolic process [GO:0030163]	cytoplasm [GO:0005737]	ATP binding [GO:0005524]; proteasome-activating ATPase activity [GO:0036402]	46 kDa	85.7454	19.6969	80.4106	15.0013	62.4396	7.90411	85	14	94	14	66	9	30	11	35	12	27	7	0.853	0.493	0.885	0.48	0.647	0.235
RPT4a	Regulatory particle triple-A ATPase 4A	RP base subunit	PS10A_ARATH (+1)	AT5G43010	positive regulation of RNA polymerase II transcriptional preinitiation complex assembly [GO:0045899]; ubiquitin-dependent ERAD pathway [GO:0030433]	cell wall [GO:0005618]; cytosol [GO:0005829]; cytosolic proteasome complex [GO:0031597]; nucleus [GO:0005634]; proteasome complex [GO:0000502]; proteasome regulatory particle, base subcomplex [GO:0008540]	ATP binding [GO:0005524]; hydrolase activity [GO:0016787]	45 kDa	59.5174	0	65.8683	0	88.9292	0	59	0	77	0	94	0	3	0	4	0	1	0	0.722	0	0.782	0	0.544	0
RPT4b	AAA-type ATPase family protein	RP base subunit	A0A178W2Z6_ARATH (+1)	AT1G45000	protein catabolic process [GO:0030163]	cytoplasm [GO:0005737]	ATP binding [GO:0005524]; hydrolase activity [GO:0016787]	45 kDa	63.5525	15.4762	67.5792	11.7867	102.174	7.90411	63	11	79	11	108	9	24	10	29	10	23	6	0.727	0.414	0.762	0.308	0.614	0.263
RPT5a	Regulatory particle triple-A ATPase 5A	RP base subunit	PS6AA_ARATH	AT3G05530	embryo sac development [GO:0009553]; pollen development [GO:0009555]; positive regulation of RNA polymerase II transcriptional preinitiation complex assembly [GO:0045899]; proteasomal protein catabolic process [GO:0010498]	cytoplasm [GO:0005737]; cytosol [GO:0005829]; nucleus [GO:0005634]; proteasome complex [GO:0000502]; proteasome regulatory particle, base subcomplex [GO:0008540]	ATP binding [GO:0005524]; hydrolase activity [GO:0016787]	47 kDa	93.8155	19.6969	85.5432	17.1443	120.149	12.2953	93	14	100	16	127	14	27	11	28	13	25	11	0.646	0.401	0.646	0.41	0.594	0.38
RPT5b	26S proteasome AAA-ATPase subunit RPT5B	RP base subunit	A0A178WHJ4_ARATH (+1)	AT1G09100	protein catabolic process [GO:0030163]	cytoplasm [GO:0005737]	ATP binding [GO:0005524]; hydrolase activity [GO:0016787]	47 kDa	66.5788	0	60.7357	0	88.9292	0	66	0	71	0	94	0	3	0	4	0	5	0	0.506	0	0.506	0	0.548	0
RPT6a	Regulatory particle triple-A ATPase 6A	RP base subunit	PRS8A_ARATH	AT5G19990	positive regulation of RNA polymerase II transcriptional preinitiation complex assembly [GO:0045899]; protein catabolic process [GO:0030163]	cytosol [GO:0005829]; cytosolic proteasome complex [GO:0031597]; nuclear proteasome complex [GO:0031595]; nucleus [GO:0005634]; plasma membrane [GO:0005886]; plastid [GO:0009536]; proteasome complex [GO:0000502]; proteasome regulatory particle, base subcomplex [GO:0008540]	ATP binding [GO:0005524]; hydrolase activity [GO:0016787]; TBP-class protein binding [GO:0017025]	47 kDa	94.8243	16.8831	81.2661	11.7867	17.029	12.2953	94	12	95	11	18	14	39	12	39	11	5	11	0.73	0.327	0.757	0.279	0.112	0.346
RPT6b	AAA-type ATPase family protein	RP base subunit	A0A178U901_ARATH	AT5G20000	protein catabolic process [GO:0030163]	cytoplasm [GO:0005737]	ATP binding [GO:0005524]; hydrolase activity [GO:0016787]	47 kDa	87.7629	0	74.4226	0	8.5145	10.5388	87	0	87	0	9	12	2	0	2	0	4	1	0.683	0	0.709	0	0.0883	0.313
RPN1a	26S proteasome regulatory subunit S2 1A	RP base subunit	A0A178VZC8_ARATH	AT2G20580	protein catabolic process [GO:0030163]; regulation of protein catabolic process [GO:0042176]	proteasome regulatory particle, base subcomplex [GO:0008540]	enzyme regulator activity [GO:0030234]	98 kDa	107.938	21.1039	106.074	23.5734	80.4147	12.2953	107	15	124	22	85	14	45	13	52	19	38	12	0.588	0.187	0.639	0.263	0.534	0.167
RPN1b	26S proteasome regulatory subunit S2 1B	RP base subunit	A0A178UV78_ARATH (+1)	AT4G28470	protein catabolic process [GO:0030163]; regulation of protein catabolic process [GO:0042176]	proteasome regulatory particle, base subcomplex [GO:0008540]	enzyme regulator activity [GO:0030234]	98 kDa	72.6314	9.84847	72.7117	10.7152	45.4106	7.02588	72	7	85	10	48	8	22	1	25	3	21	2	0.54	0.0696	0.595	0.101	0.505	0.112
RPN2a	26S proteasome regulatory complex, non-ATPase subcomplex, Rpn2/Psmd1 subunit	RP base subunit	PSD1A_ARATH	AT2G32730	proteasome-mediated ubiquitin-dependent protein catabolic process [GO:0043161]; regulation of protein catabolic process [GO:0042176]	cytosol [GO:0005829]; endoplasmic reticulum [GO:0005783]; nucleus [GO:0005634]; proteasome complex [GO:0000502]; proteasome regulatory particle, base subcomplex [GO:0008540]; proteasome storage granule [GO:0034515]	enzyme regulator activity [GO:0030234]	109 kDa	82.7191	18.29	71.0009	17.1443	56.7633	7.90411	82	13	83	16	60	9	35	13	32	16	30	9	0.458	0.149	0.463	0.224	0.377	0.106
RPN2b	26S proteasome regulatory complex, non-ATPase subcomplex, Rpn2/Psmd1 subunit	RP base subunit	PSD1B_ARATH	AT1G04810	proteasome-mediated ubiquitin-dependent protein catabolic process [GO:0043161]; protein catabolic process [GO:0030163]; regulation of protein catabolic process [GO:0042176]	cytosol [GO:0005829]; extracellular region [GO:0005576]; nucleus [GO:0005634]; plasma membrane [GO:0005886]; proteasome complex [GO:0000502]; proteasome regulatory particle, base subcomplex [GO:0008540]; proteasome storage granule [GO:0034515]	enzyme regulator activity [GO:0030234]	109 kDa	59.5174	8.44154	51.3259	8.57215	36.8962	7.90411	59	6	60	8	39	9	17	1	17	3	8	4	0.387	0.0699	0.382	0.0889	0.292	0.109
RPN3a	PAM domain (PCI/PINT associated module) protein	RP lid subunit	PSD3A_ARATH	AT1G20200	regulation of protein catabolic process [GO:0042176]; ubiquitin-dependent protein catabolic process [GO:0006511]	cytosol [GO:0005829]; nucleus [GO:0005634]; plasma membrane [GO:0005886]; plasmodesma [GO:0009506]; proteasome complex [GO:0000502]; proteasome regulatory particle, lid subcomplex [GO:0008541]	enzyme regulator activity [GO:0030234]	56 kDa	85.7454	15.4762	78.6998	13.9297	85.145	10.5388	85	11	92	13	90	12	41	10	40	12	35	10	0.705	0.256	0.705	0.279	0.68	0.279
RPN3b	PAM domain (PCI/PINT associated module) protein	RP lid subunit	PSD3B_ARATH	AT1G75990	protein catabolic process [GO:0030163]; regulation of protein catabolic process [GO:0042176]; ubiquitin-dependent protein catabolic process [GO:0006511]	cytosol [GO:0005829]; mitochondrion [GO:0005739]; plasma membrane [GO:0005886]; proteasome complex [GO:0000502]; proteasome regulatory particle, lid subcomplex [GO:0008541]	enzyme regulator activity [GO:0030234]	56 kDa	64.5612	11.2554	62.4466	9.64367	56.7633	8.78235	64	8	73	9	60	10	12	3	14	2	16	2	0.62	0.168	0.669	0.195	0.669	0.218
RPN5a	26S proteasome regulatory subunit, putative	RP lid subunit	A0A178UR80_ARATH (+1)	AT5G09900		cytoplasm [GO:0005737]		51 kDa	68.5963	18.29	67.5792	16.0728	65.2778	7.90411	68	13	79	15	69	9	35	12	38	15	36	8	0.627	0.387	0.699	0.421	0.71	0.224
RPN5b	Regulatory particle non-ATPase subunit 5B	RP lid subunit	A0A178UGS0_ARATH (+3)	AT5G64760		cytoplasm [GO:0005737]		51 kDa	23.2017	0	21.3858	0	30.2738	0	23	0	25	0	32	0	3	0	3	0	10	0	0.267	0	0.265	0	0.423	0
RPN6	Non-ATPase subunit 6	RP lid subunit	A0A178WAE7_ARATH	AT1G29150				47 kDa	65.57	18.29	65.0129	10.7152	64.3318	6.14764	65	13	76	10	68	7	27	11	31	10	26	5	0.563	0.32	0.63	0.301	0.63	0.138
RPN7	26S proteasome regulatory subunit Rpn7	RP lid subunit	A0A178UUL4_ARATH (+1)	AT4G24820				44 kDa	59.5174	16.8831	52.1814	10.7152	44.4646	6.14764	59	12	61	10	47	7	26	12	27	9	24	6	0.599	0.331	0.566	0.233	0.478	0.163
RPN8a	RP non-ATPase subunit 8A	RP lid subunit	PSD7A_ARATH	AT5G05780	innate immune response [GO:0045087]; leaf morphogenesis [GO:0009965]; proteasome-mediated ubiquitin-dependent protein catabolic process [GO:0043161]	cytosol [GO:0005829]; plasma membrane [GO:0005886]; proteasome complex [GO:0000502]; proteasome regulatory particle [GO:0005838]		35 kDa	36.3157	9.84847	37.639	10.7152	6.62239	5.26941	36	7	44	10	7	6	16	6	19	8	7	5	0.549	0.218	0.705	0.292	0.214	0.221
RPN8b	Mov34/MPN/PAD-1 family protein	RP lid subunit	PSD7B_ARATH	AT3G11270	embryo development ending in seed dormancy [GO:0009793]; proteasome-mediated ubiquitin-dependent protein catabolic process [GO:0043161]; protein catabolic process [GO:0030163]; rRNA processing [GO:0006364]	cytosol [GO:0005829]; nucleus [GO:0005634]; proteasome complex [GO:0000502]; proteasome regulatory particle [GO:0005838]		35 kDa	24.2105	0	24.8075	0	5.67633	0	24	0	29	0	6	0	5	0	7	0	3	0	0.503	0	0.69	0	0.281	0
RPN9a	Proteasome component (PCI) domain protein	RP lid subunit	A0A178UQ20_ARATH	AT5G45620				44 kDa	42.3683	9.84847	35.9282	8.57215	23.6514	6.14764	42	7	42	8	25	7	19	7	21	8	14	6	0.503	0.225	0.534	0.22	0.29	0.249
RPN9b	Proteasome component (PCI) domain protein	RP lid subunit	A0A178UW25_ARATH (+2)	AT4G19006				44 kDa	39.342	4.22077	27.3738	3.21456	15.1369	2.6347	39	3	32	3	16	3	12	1	10	1	6	1	0.451	0.0829	0.448	0.0959	0.207	0.0777
RPN10	Regulatory particle non-ATPase 10	RP lid subunit	A0A178V4I4_ARATH	AT4G38630				41 kDa	25.2192	7.03462	25.663	5.35759	28.3817	5.26941	25	5	30	5	30	6	13	4	16	4	11	5	0.316	0.142	0.378	0.142	0.316	0.194
RPN11	Mov34/MPN/PAD-1 family protein	RP lid subunit	A0A178UJB9_ARATH (+1)	AT5G23540			Lys63-specific deubiquitinase activity [GO:0061578]; metallopeptidase activity [GO:0008237]	34 kDa	33.2894	7.03462	32.5064	9.64367	28.3817	3.51294	33	5	38	9	30	4	15	5	15	9	15	4	0.62	0.198	0.5	0.279	0.393	0.175
RPN12a	Regulatory particle non-ATPase 12A	RP lid subunit	A0A178WH62_ARATH	AT1G64520	proteolysis [GO:0006508]	proteasome regulatory particle [GO:0005838]		31 kDa	52.456	9.84847	53.8922	6.42911	39.7343	4.39117	52	7	63	6	42	5	20	7	21	6	16	5	0.861	0.371	0.839	0.322	0.839	0.213
DSS1(I)	Deletion of SUV3 suppressor 1(I)	RP lid subunit	Q2PDG5_ARATH	AT1G64750	mRNA export from nucleus [GO:0006406]; proteasome assembly [GO:0043248]	proteasome regulatory particle, lid subcomplex [GO:0008541]		9 kDa	4.03508	0	2.5663	0	0	0	4	0	3	0	0	0	2	0	2	0	0	0	0.338	0	0.338	0	0	0
PA200	Proteasome activating protein 200	Alternative regulator	A0A178VC52_ARATH	AT3G13330			lysine-acetylated histone binding [GO:0070577]; peptidase activator activity [GO:0016504]; proteasome binding [GO:0070628]	203 kDa	22.1929	88.6362	30.7956	83.5785	9.46055	53.5723	22	63	36	78	10	61	19	47	29	56	8	39	0.141	0.352	0.208	0.377	0.0602	0.294
PTRE1	Proteasome inhibitor-like protein	Alternative regulator	A0A178VB57_ARATH	AT3G53970				32 kDa	3.02631	2.81385	3.42173	4.28608	0	3.51294	3	2	4	4	0	4	3	2	4	4	0	3	0.175	0.123	0.228	0.262	0	0.169
PBAC1	Trigger factor	CP α-ring assembly chaperone	Q9LSU9_ARATH	AT3G25545		cytosol [GO:0005829]		29 kDa	16.1403	16.8831	15.3978	13.9297	5.67633	7.90411	16	12	18	13	6	9	13	10	15	13	6	7	0.434	0.498	0.637	0.506	0.281	0.33
PBAC2	Clast3-like protein	CP α-ring assembly chaperone	Q9LJ72_ARATH	AT3G18940	proteasome assembly [GO:0043248]	cytosol [GO:0005829]; nucleus [GO:0005634]		31 kDa	15.1315	9.84847	11.1206	9.64367	5.67633	8.78235	15	7	13	9	6	10	10	7	9	8	4	7	0.367	0.288	0.502	0.274	0.199	0.256
PBAC3	Proteasome assembly chaperone-like protein	CP α-ring assembly chaperone	A0A178U9J1_ARATH (+1)	AT5G14710				14 kDa	1.00877	5.62769	2.5663	3.21456	0.946055	0	1	4	3	3	1	0	1	4	3	3	1	0	0.0806	0.323	0.242	0.242	0.0806	0
PBAC4	Proteasome assembly chaperone	CP α-ring assembly chaperone	Q8VYQ0_ARATH	AT1G48170	proteasome assembly [GO:0043248]	proteasome complex [GO:0000502]		17 kDa	8.07015	8.44154	6.84346	8.57215	1.89211	2.6347	8	6	8	8	2	3	7	5	7	6	2	2	0.601	0.497	0.601	0.412	0.209	0.209
PAP1	Period circadian protein	Putative CP α-ring assembly chaperone	Q8L8V4_ARATH	AT3G07640				27 kDa	13.114	14.0692	11.9761	10.7152	4.73028	5.26941	13	10	14	10	5	6	9	5	8	7	3	5	0.344	0.237	0.336	0.328	0.166	0.232
UMP1a	Proteasome maturation factor UMP1	CP β-ring assembly chaperone	Q9FYG8_ARATH (+1)	AT1G67250	proteasome assembly [GO:0043248]	integral component of membrane [GO:0016021]		16 kDa	1.00877	1.40692	1.71086	2.14304	0	0.878235	1	1	2	2	0	1	1	1	1	2	0	1	0.128	0.128	0.128	0.22	0	0.0594
HSP60-2, HSP60-3B	Heat shock protein 60-2, heat shock protein 60	Heat shock protein	A0A178VEN0_ARATH (+4)	AT2G33210, AT3G23990	protein refolding [GO:0042026]	cytoplasm [GO:0005737]	ATP binding [GO:0005524]	61 kDa	0	2.81385	0	0	0	0	0	2	0	0	0	0	0	2	0	0	0	0	0	0.0399	0	0	0	0
HSC70-1	Heat shock cognate protein 70-1	Heat shock protein	A0A178UL64_ARATH	AT5G02500			ATP binding [GO:0005524]	71 kDa	8.07015	52.0562	8.55432	28.931	11.3527	67.6241	8	37	10	27	12	77	8	23	10	21	9	37	0.215	0.476	0.253	0.399	0.203	0.578
HSC70-2	Heat shock protein 70 (Hsp 70) family protein	Heat shock protein	A0A178UTH3_ARATH (+1)	AT5G02490			ATP binding [GO:0005524]	71 kDa	0	26.7316	0	13.9297	0	43.9117	0	19	0	13	0	50	0	2	0	1	0	4	0	0.243	0	0.187	0	0.397
HSC70-3	Heat shock protein 70 (Hsp 70) family protein	Heat shock protein	A0A178VI76_ARATH (+1)	AT3G09440			ATP binding [GO:0005524]	71 kDa	0	36.58	5.13259	16.0728	6.62239	44.79	0	26	6	15	7	51	0	8	1	4	3	9	0	0.394	0.133	0.236	0.145	0.504
HSP70	Heat shock protein 70	Heat shock protein	MD37C_ARATH	AT3G12580	cellular response to heat [GO:0034605]; cellular response to unfolded protein [GO:0034620]; chaperone cofactor-dependent protein refolding [GO:0051085]; protein refolding [GO:0042026]; protein ubiquitination [GO:0016567]; response to bacterium [GO:0009617]; response to cadmium ion [GO:0046686]; response to heat [GO:0009408]; response to temperature stimulus [GO:0009266]; response to unfolded prot…	cell wall [GO:0005618]; cytoplasm [GO:0005737]; cytosol [GO:0005829]; Golgi apparatus [GO:0005794]; mitochondrion [GO:0005739]; nucleus [GO:0005634]; plasma membrane [GO:0005886]; vacuolar membrane [GO:0005774]	ATPase activity [GO:0016887]; ATPase activity, coupled [GO:0042623]; ATP binding [GO:0005524]; heat shock protein binding [GO:0031072]; misfolded protein binding [GO:0051787]; protein folding chaperone [GO:0044183]; ubiquitin protein ligase binding [GO:0031625]; unfolded protein binding [GO:0051082]	71 kDa	0	36.58	0	18.2158	0	38.6423	0	26	0	17	0	44	0	7	0	3	0	3	0	0.374	0	0.251	0	0.34
HSP81-3, HSP81-2	Heat shock protein 81-3, heat shock protein 81-2	Heat shock protein	A0A178U8T0_ARATH (+3)	AT5G56010, AT5G56030	protein folding [GO:0006457]		ATP binding [GO:0005524]; unfolded protein binding [GO:0051082]	80 kDa	6.05262	2.81385	3.42173	1.07152	9.46055	0	6	2	4	1	10	0	6	2	4	1	10	0	0.12	0.0386	0.0773	0.0215	0.177	0
CPN60A1	Chaperonin-60alpha	Heat shock protein	A0A178VZW6_ARATH (+1)	AT2G28000	protein refolding [GO:0042026]	cytoplasm [GO:0005737]	ATP binding [GO:0005524]	62 kDa	7.06139	4.22077	5.98803	2.14304	3.78422	4.39117	7	3	7	2	4	5	7	3	7	2	4	5	0.143	0.0648	0.152	0.0495	0.0751	0.099
CPN60B	Chaperonin 60 β	Heat shock protein	CPNB1_ARATH (+1)	AT1G55490	'de novo' protein folding [GO:0006458]; cell death [GO:0008219]; chaperone cofactor-dependent protein refolding [GO:0051085]; protein import into mitochondrial intermembrane space [GO:0045041]; protein refolding [GO:0042026]; response to cold [GO:0009409]; systemic acquired resistance [GO:0009627]	apoplast [GO:0048046]; chloroplast [GO:0009507]; chloroplast envelope [GO:0009941]; chloroplast stroma [GO:0009570]; cytosol [GO:0005829]; cytosolic ribosome [GO:0022626]; nucleus [GO:0005634]; plasma membrane [GO:0005886]; stromule [GO:0010319]	ATP binding [GO:0005524]; protein domain specific binding [GO:0019904]; unfolded protein binding [GO:0051082]	64 kDa	8.07015	0	6.84346	0	9.46055	4.39117	8	0	8	0	10	5	8	0	8	0	8	4	0.21	0	0.202	0	0.242	0.0867
cpHSC70-1	Chloroplast heat shock protein 70-1	Heat shock protein	A0A178V345_ARATH (+1)	AT4G24280	protein folding [GO:0006457]		ATP binding [GO:0005524]; unfolded protein binding [GO:0051082]	77 kDa	0	4.22077	0	3.21456	0	7.02588	0	3	0	3	0	8	0	3	0	3	0	8	0	0.0432	0	0.0404	0	0.123
cpHSC70-2	Chloroplast heat shock protein 70-2	Heat shock protein	A0A178UDJ5_ARATH (+1)	AT5G49910	protein folding [GO:0006457]		ATP binding [GO:0005524]; unfolded protein binding [GO:0051082]	77 kDa	0	2.81385	0	3.21456	0	6.14764	0	2	0	3	0	7	0	1	0	1	0	2	0	0.0292	0	0.0404	0	0.0947
BIP1	Heat shock protein 70 (Hsp 70) family protein	Heat shock protein	MD37A_ARATH	AT5G28540	cellular response to heat [GO:0034605]; cellular response to unfolded protein [GO:0034620]; chaperone cofactor-dependent protein refolding [GO:0051085]; endoplasmic reticulum unfolded protein response [GO:0030968]; protein refolding [GO:0042026]; response to unfolded protein [GO:0006986]; ubiquitin-dependent ERAD pathway [GO:0030433]	cell wall [GO:0005618]; chloroplast [GO:0009507]; cytoplasm [GO:0005737]; cytosol [GO:0005829]; endoplasmic reticulum [GO:0005783]; endoplasmic reticulum chaperone complex [GO:0034663]; endoplasmic reticulum lumen [GO:0005788]; Golgi apparatus [GO:0005794]; mediator complex [GO:0016592]; membrane [GO:0016020]; nucleus [GO:0005634]; plasma membrane [GO:0005886]; plasmodesma [GO:0009506]; secretory…	ATPase activity [GO:0016887]; ATPase activity, coupled [GO:0042623]; ATP binding [GO:0005524]; heat shock protein binding [GO:0031072]; misfolded protein binding [GO:0051787]; protein folding chaperone [GO:0044183]; unfolded protein binding [GO:0051082]	74 kDa	0	0	0	0	0	8.78235	0	0	0	0	0	10	0	0	0	0	0	6	0	0	0	0	0	0.148
NIT1	Nitrilase 1	Non-specific protein	C0SVD5_ARATH (+1)	AT3G44310	nitrogen compound metabolic process [GO:0006807]		hydrolase activity, acting on carbon-nitrogen (but not peptide) bonds [GO:0016810]	38 kDa	22.1929	71.7531	11.1206	53.5759	35.004	87.8235	22	51	13	50	37	100	14	18	12	27	17	24	0.445	0.535	0.445	0.558	0.529	0.662
NIT2	Nitrilase 2	Non-specific protein	NRL2_ARATH (+2)	AT3G44300	cyanide metabolic process [GO:0019499]; indoleacetic acid biosynthetic process [GO:0009684]; response to cadmium ion [GO:0046686]	cytosol [GO:0005829]; plasma membrane [GO:0005886]	indole-3-acetonitrile nitrilase activity [GO:0080061]; indole-3-acetonitrile nitrile hydratase activity [GO:0080109]; nitrilase activity [GO:0000257]	37 kDa	0	0	0	0	0	12.2953	0	0	0	0	0	14	0	0	0	0	0	2	0	0	0	0	0	0.263
NIT3	Nitrilase 3	Non-specific protein	NRL3_ARATH	AT3G44320	cellular response to sulfate starvation [GO:0009970]; cyanide metabolic process [GO:0019499]; glucosinolate catabolic process [GO:0019762]; response to cadmium ion [GO:0046686]	cytosol [GO:0005829]; plasma membrane [GO:0005886]	indole-3-acetonitrile nitrilase activity [GO:0080061]; indole-3-acetonitrile nitrile hydratase activity [GO:0080109]; nitrilase activity [GO:0000257]	38 kDa	4.03508	9.84847	2.5663	8.57215	0	17.5647	4	7	3	8	0	20	4	3	2	3	0	4	0.199	0.199	0.199	0.251	0	0.24
RBCL	RuBisCO large subunit	Putative non-specific protein	A0A1B1W4U8_ARATH	ATCG00490	photorespiration [GO:0009853]; reductive pentose-phosphate cycle [GO:0019253]	chloroplast [GO:0009507]	magnesium ion binding [GO:0000287]; monooxygenase activity [GO:0004497]; ribulose-bisphosphate carboxylase activity [GO:0016984]	53 kDa	11.0965	18.29	27.3738	33.2171	12.2987	13.1735	11	13	32	31	13	15	9	12	18	20	11	13	0.296	0.351	0.436	0.428	0.34	0.328
RBCS1A	Ribulose bisphosphate carboxylase small chain 1A	Putative non-specific protein	A0A178WD57_ARATH (+1)	AT1G67090	carbon fixation [GO:0015977]; photorespiration [GO:0009853]; photosynthesis [GO:0015979]	chloroplast [GO:0009507]	monooxygenase activity [GO:0004497]; ribulose-bisphosphate carboxylase activity [GO:0016984]	20 kDa	4.03508	0	6.84346	6.42911	2.83817	0	4	0	8	6	3	0	4	0	7	5	3	0	0.256	0	0.422	0.283	0.206	0
RBCS2B	Ribulose bisphosphate carboxylase (small chain) family protein	Putative non-specific protein	A0A075M3N4_ARATH (+2)	AT5G38420	carbon fixation [GO:0015977]; photorespiration [GO:0009853]; photosynthesis [GO:0015979]	chloroplast [GO:0009507]	monooxygenase activity [GO:0004497]; ribulose-bisphosphate carboxylase activity [GO:0016984]	19 kDa	3.02631	0	5.98803	5.35759	0	0	3	0	7	5	0	0	0	0	2	2	0	0	0.233	0	0.417	0.202	0	0
RCA	Rubisco activase	Putative non-specific protein	A0A178VW63_ARATH	AT2G39730			ATP binding [GO:0005524]	49 kDa	20.1754	8.44154	14.5423	7.50063	16.0829	0	20	6	17	7	17	0	17	5	16	6	10	0	0.522	0.139	0.466	0.173	0.334	0
GAPA	Glyceraldehyde 3-phosphate dehydrogenase A subunit, glyceraldehyde 3-phosphate dehydrogenase A subunit 2	Gylcolytic enzyme (putative substrate)	A0A178VLF6_ARATH (+1)	AT3G26650	glucose metabolic process [GO:0006006]		NAD binding [GO:0051287]; NADP binding [GO:0050661]; oxidoreductase activity, acting on the aldehyde or oxo group of donors, NAD or NADP as acceptor [GO:0016620]	42 kDa	0	0	2.5663	2.14304	0	2.6347	0	0	3	2	0	3	0	0	2	1	0	2	0	0	0.096	0.0631	0	0.0934
GAPB	Glyceraldehyde-3-phosphate dehydrogenase B subunit	Gylcolytic enzyme (putative substrate)	A0A178WKB4_ARATH (+1)	AT1G42970	glucose metabolic process [GO:0006006]		NAD binding [GO:0051287]; NADP binding [GO:0050661]; oxidoreductase activity, acting on the aldehyde or oxo group of donors, NAD or NADP as acceptor [GO:0016620]	43 kDa	1.00877	0	4.27716	2.14304	0.946055	0	1	0	5	2	1	0	1	0	5	2	1	0	0.0373	0	0.152	0.0572	0.0398	0
GAPC2	Glyceraldehyde-3-phosphate dehydrogenase C2	Gylcolytic enzyme (putative substrate)	A0A178W4Q5_ARATH (+1)	AT1G13440	glucose metabolic process [GO:0006006]		NAD binding [GO:0051287]; NADP binding [GO:0050661]; oxidoreductase activity, acting on the aldehyde or oxo group of donors, NAD or NADP as acceptor [GO:0016620]	37 kDa	0	0	10.2652	7.50063	4.73028	1.75647	0	0	12	7	5	2	0	0	10	6	4	2	0	0	0.456	0.275	0.178	0.074
iPGAM2	Phosphoglycerate mutase, 2,3-bisphosphoglycerate-independent	Gylcolytic enzyme (putative substrate)	B9DFU6_ARATH	AT3G08590	glucose catabolic process [GO:0006007]	cytoplasm [GO:0005737]	manganese ion binding [GO:0030145]; phosphoglycerate mutase activity [GO:0004619]	61 kDa	2.01754	4.22077	4.27716	6.42911	3.78422	4.39117	2	3	5	6	4	5	2	3	5	6	4	5	0.0679	0.05	0.118	0.17	0.0911	0.134
A/N-InvA	Plant neutral invertase family protein	Other	A0A178W6U7_ARATH (+1)	AT1G56560			glycopeptide alpha-N-acetylgalactosaminidase activity [GO:0033926]	70 kDa	0	0	0.855432	0	3.78422	0	0	0	1	0	4	0	0	0	1	0	4	0	0	0	0.013	0	0.11	0
ACR11	Uridylyltransferase-like protein	Other	A0A178WLF3_ARATH (+2)	AT1G16880				31 kDa	2.01754	0	0.855432	0	0	0	2	0	1	0	0	0	2	0	1	0	0	0	0.0828	0	0.0414	0	0	0
ACT7	Actin 7	Other	ACT7_ARATH	AT5G09810	cell division [GO:0051301]; response to auxin [GO:0009733]; response to light stimulus [GO:0009416]; response to wounding [GO:0009611]; root development [GO:0048364]; root epidermal cell differentiation [GO:0010053]; root hair elongation [GO:0048767]; seed germination [GO:0009845]	cell wall [GO:0005618]; chloroplast envelope [GO:0009941]; chloroplast stroma [GO:0009570]; cytoskeleton [GO:0005856]; cytosol [GO:0005829]; mitochondrion [GO:0005739]; nucleolus [GO:0005730]; plasma membrane [GO:0005886]; plasmodesma [GO:0009506]	ATP binding [GO:0005524]; structural constituent of cytoskeleton [GO:0005200]	42 kDa	2.01754	11.2554	1.71086	6.42911	0	3.51294	2	8	2	6	0	4	1	3	1	2	0	1	0.0902	0.252	0.0902	0.202	0	0.125
ACT8, ACT2	Actin 8, actin 2	Other	A0A178WDV5_ARATH (+1)	AT1G49240, AT3G18780		cytoplasm [GO:0005737]; cytoskeleton [GO:0005856]	ATP binding [GO:0005524]	42 kDa	1.00877	12.6623	0.855432	7.50063	0	10.5388	1	9	1	7	0	12	1	9	1	7	0	10	0.0424	0.326	0.0424	0.228	0	0.382
ANNAT1	Annexin 1	Other	A0A178WGZ8_ARATH (+1)	AT1G35720			calcium-dependent phospholipid binding [GO:0005544]; calcium ion binding [GO:0005509]	36 kDa	0	0	1.71086	0	0	7.90411	0	0	2	0	0	9	0	0	2	0	0	9	0	0	0.101	0	0	0.404
APA1	Aspartic proteinase A1	Other	A0A178WAW2_ARATH (+2)	AT1G11910	lipid metabolic process [GO:0006629]		aspartic-type endopeptidase activity [GO:0004190]	55 kDa	5.04385	0	3.42173	0	0	0	5	0	4	0	0	0	5	0	4	0	0	0	0.142	0	0.107	0	0	0
APX1	Ascorbate peroxidase 1	Other	A0A178W5I1_ARATH (+2)	AT1G07890	response to oxidative stress [GO:0006979]		heme binding [GO:0020037]; peroxidase activity [GO:0004601]	28 kDa	0	0	5.13259	1.07152	0	0	0	0	6	1	0	0	0	0	6	1	0	0	0	0	0.344	0.056	0	0
ASP2	Aspartate aminotransferase 2	Other	Q1EBW2_ARATH	AT5G19550	biosynthetic process [GO:0009058]; cellular amino acid metabolic process [GO:0006520]		L-aspartate:2-oxoglutarate aminotransferase activity [GO:0004069]; pyridoxal phosphate binding [GO:0030170]	44 kDa	2.01754	0	2.5663	1.07152	4.73028	1.75647	2	0	3	1	5	2	2	0	3	1	5	2	0.0543	0	0.079	0.0222	0.165	0.0568
ATARCA	Transducin/WD40 repeat-like superfamily protein	Other	A0A178WHX3_ARATH	AT1G18080				36 kDa	0	1.40692	0	0	0	3.51294	0	1	0	0	0	4	0	1	0	0	0	4	0	0.0428	0	0	0	0.196
atpA	ATP synthase subunit alpha, chloroplastic	Other	A0A1B1W4S8_ARATH (+1)	ATCG00120	ATP synthesis coupled proton transport [GO:0015986]	chloroplast thylakoid membrane [GO:0009535]; proton-transporting ATP synthase complex, catalytic core F(1) [GO:0045261]	ATP binding [GO:0005524]; proton-transporting ATP synthase activity, rotational mechanism [GO:0046933]	55 kDa	0	1.40692	1.71086	3.21456	0	0	0	1	2	3	0	0	0	1	2	3	0	0	0	0.0178	0.0493	0.0671	0	0
atpB	ATP synthase subunit beta, chloroplastic	Other	ATPB_ARATH	ATCG00480	ATP synthesis coupled proton transport [GO:0015986]; defense response to fungus, incompatible interaction [GO:0009817]; response to cold [GO:0009409]	cell wall [GO:0005618]; chloroplast [GO:0009507]; chloroplast ATP synthase complex [GO:0009544]; chloroplast stroma [GO:0009570]; chloroplast thylakoid [GO:0009534]; chloroplast thylakoid membrane [GO:0009535]; plastid [GO:0009536]; plastoglobule [GO:0010287]; proton-transporting ATP synthase complex, catalytic core F(1) [GO:0045261]; stromule [GO:0010319]; thylakoid [GO:0009579]; thylakoid lumen…	ATP binding [GO:0005524]; proton-transporting ATP synthase activity, rotational mechanism [GO:0046933]; zinc ion binding [GO:0008270]	54 kDa	0	0	2.5663	2.14304	0	0	0	0	3	2	0	0	0	0	3	2	0	0	0	0	0.0863	0.0542	0	0
CA1	Carbonic anhydrase 1	Other	A0A178VK19_ARATH (+4)	AT3G01500	carbon utilization [GO:0015976]		carbonate dehydratase activity [GO:0004089]; zinc ion binding [GO:0008270]	37 kDa	0	0	2.5663	0	0	0	0	0	3	0	0	0	0	0	3	0	0	0	0	0	0.115	0	0	0
CLPC1	CLPC homologue 1	Other	CLPC1_ARATH	AT5G50920	chloroplast organization [GO:0009658]; protein import into chloroplast stroma [GO:0045037]; protein targeting to chloroplast [GO:0045036]; regulation of chlorophyll biosynthetic process [GO:0010380]	cell wall [GO:0005618]; chloroplast [GO:0009507]; chloroplast envelope [GO:0009941]; chloroplast inner membrane [GO:0009706]; chloroplast stroma [GO:0009570]; chloroplast thylakoid membrane [GO:0009535]; mitochondrion [GO:0005739]; plastid [GO:0009536]; plastid stroma [GO:0009532]; Tic complex [GO:0031897]	ATP binding [GO:0005524]; ATP-dependent peptidase activity [GO:0004176]	103 kDa	0	0	1.71086	0	2.83817	0	0	0	2	0	3	0	0	0	2	0	3	0	0	0	0.0248	0	0.0377	0
CSI3	Cellulose synthase interactive 3	Other	CSI3_ARATH	AT1G77460	multicellular organism development [GO:0007275]; plant-type cell wall cellulose biosynthetic process [GO:0052324]; protein localization to cortical microtubule cytoskeleton [GO:0072699]; regulation of cell shape [GO:0008360]; regulation of growth [GO:0040008]; unidimensional cell growth [GO:0009826]	cellulose synthase complex [GO:0010330]; cortical microtubule [GO:0055028]; endomembrane system [GO:0012505]; plasma membrane [GO:0005886]		231 kDa	0	0	0	0	0	1.75647	0	0	0	0	0	2	0	0	0	0	0	2	0	0	0	0	0	0.0089
DUF827	WEB family protein	Other	Y1501_ARATH	AT1G65010	reciprocal meiotic recombination [GO:0007131]	chloroplast [GO:0009507]; microtubule associated complex [GO:0005875]		153 kDa	0	0	0	0	0	1.75647	0	0	0	0	0	2	0	0	0	0	0	2	0	0	0	0	0	0.0164
EIF3A	Eukaryotic translation initiation factor 3A	Other	A0A178V400_ARATH (+2)	AT4G11420	formation of cytoplasmic translation initiation complex [GO:0001732]	eukaryotic 43S preinitiation complex [GO:0016282]; eukaryotic 48S preinitiation complex [GO:0033290]; eukaryotic translation initiation factor 3 complex [GO:0005852]	translation initiation factor activity [GO:0003743]	114 kDa	1.00877	0	0	0	1.89211	0	1	0	0	0	2	0	1	0	0	0	2	0	0.0101	0	0	0	0.0233	0
EIF3I	Eukaryotic translation initiation factor 3 subunit I	Other	O82341_ARATH	AT2G46290	formation of cytoplasmic translation initiation complex [GO:0001732]	eukaryotic 43S preinitiation complex [GO:0016282]; eukaryotic 48S preinitiation complex [GO:0033290]; eukaryotic translation initiation factor 3 complex [GO:0005852]	translation initiation factor activity [GO:0003743]	36 kDa	0	0	0	0	1.89211	0	0	0	0	0	2	0	0	0	0	0	2	0	0	0	0	0	0.0671	0
EIF4A1	Eukaryotic translation initiation factor 4A1	Other	A0A178V707_ARATH (+2)	AT3G13920			ATP binding [GO:0005524]; helicase activity [GO:0004386]; nucleic acid binding [GO:0003676]	47 kDa	7.06139	2.81385	6.84346	2.14304	8.5145	2.6347	7	2	8	2	9	3	7	2	7	2	8	2	0.194	0.0558	0.194	0.0583	0.262	0.0558
EMB1080	Nucleic acid-binding, OB-fold-like protein	Other	A0A178VH97_ARATH (+1)	AT3G48930	translation [GO:0006412]	ribosome [GO:0005840]	structural constituent of ribosome [GO:0003735]	18 kDa	0	2.81385	0	2.14304	0	0	0	2	0	2	0	0	0	2	0	2	0	0	0	0.156	0	0.144	0	0
EMB2171	Ribosomal protein L14p/L23e family protein	Other	A0A178VEM4_ARATH (+4)	AT2G33370, AT3G04400	translation [GO:0006412]	ribosome [GO:0005840]	structural constituent of ribosome [GO:0003735]	15 kDa	0	2.81385	0	1.07152	0	0	0	2	0	1	0	0	0	2	0	1	0	0	0	0.114	0	0.0571	0	0
EMB2296	Ribosomal protein L2 family	Other	A0A178VSS0_ARATH (+1)	AT2G18020	translation [GO:0006412]	large ribosomal subunit [GO:0015934]	RNA binding [GO:0003723]; structural constituent of ribosome [GO:0003735]	28 kDa	0	2.81385	0.855432	1.07152	0.946055	1.75647	0	2	1	1	1	2	0	2	1	1	1	1	0	0.0891	0.0736	0.0736	0.0426	0.0465
EMB3010	Ribosomal protein S6e	Other	RS62_ARATH (+1)	AT5G10360	translation [GO:0006412]	cytosol [GO:0005829]; cytosolic ribosome [GO:0022626]; cytosolic small ribosomal subunit [GO:0022627]; plasma membrane [GO:0005886]; plasmodesma [GO:0009506]; polysomal ribosome [GO:0042788]	mRNA binding [GO:0003729]; structural constituent of ribosome [GO:0003735]	28 kDa	1.00877	4.22077	0.855432	3.21456	0	7.02588	1	3	1	3	0	8	1	3	1	3	0	8	0.0361	0.129	0.0361	0.145	0	0.301
EMB3126	Ribosomal protein L1p/L10e family	Other	A0A178VJ02_ARATH (+1)	AT3G63490	translation [GO:0006412]	large ribosomal subunit [GO:0015934]	RNA binding [GO:0003723]; structural constituent of ribosome [GO:0003735]	38 kDa	1.00877	0	0	0	1.89211	1.75647	1	0	0	0	2	2	1	0	0	0	2	2	0.0491	0	0	0	0.0665	0.078
HOG1	S-adenosyl-L-homocysteine hydrolase	Other	Q5D6C5_ARATH	AT4G13940	one-carbon metabolic process [GO:0006730]		adenosylhomocysteinase activity [GO:0004013]	53 kDa	0	0	0	0	1.89211	0	0	0	0	0	2	0	0	0	0	0	2	0	0	0	0	0	0.0474	0
HTB1, HTB9, HTB11, HTB2, HTB4	Histone superfamily protein, Histone superfamily protein, Histone superfamily protein, Histone superfamily protein, Histone superfamily protein	Other	A0A178U945_ARATH (+17)	AT1G07790, AT2G28720, AT2G37470, AT3G45980, AT3G46030, AT5G02570, AT5G22880, AT5G59910		nucleosome [GO:0000786]; nucleus [GO:0005634]	DNA binding [GO:0003677]; protein heterodimerization activity [GO:0046982]	15 kDa	0	0	0	0	1.89211	0	0	0	0	0	2	0	0	0	0	0	2	0	0	0	0	0	0.189	0
IMPA-1	Importin alpha isoform 1	Other	A0A178VHS3_ARATH (+1)	AT3G06720	protein import into nucleus [GO:0006606]	cytoplasm [GO:0005737]; nucleus [GO:0005634]	nuclear import signal receptor activity [GO:0061608]	59 kDa	1.00877	0	1.71086	0	2.83817	0	1	0	2	0	3	0	1	0	2	0	3	0	0.0207	0	0.0564	0	0.0921	0
KASI	3-ketoacyl-acyl carrier protein synthase I	Other	A0A178UMH0_ARATH	AT5G46290	fatty acid biosynthetic process [GO:0006633]		transferase activity, transferring acyl groups other than amino-acyl groups [GO:0016747]	50 kDa	2.01754	0	0.855432	0	0.946055	0	2	0	1	0	1	0	2	0	1	0	1	0	0.0529	0	0.0254	0	0.0507	0
LOS1	Ribosomal protein S5/Elongation factor G/III/V family protein	Other	A0A178WBS0_ARATH	AT1G56070			GTPase activity [GO:0003924]; GTP binding [GO:0005525]	94 kDa	0	0	1.71086	0	0	0	0	0	2	0	0	0	0	0	2	0	0	0	0	0	0.0249	0	0	0
MTO3	S-adenosylmethionine synthetase family protein	Other	A0A178VIP8_ARATH (+1)	AT3G17390	one-carbon metabolic process [GO:0006730]; S-adenosylmethionine biosynthetic process [GO:0006556]		ATP binding [GO:0005524]; metal ion binding [GO:0046872]; methionine adenosyltransferase activity [GO:0004478]	43 kDa	1.00877	0	0.855432	0	7.56844	0	1	0	1	0	8	0	1	0	1	0	6	0	0.0382	0	0.0382	0	0.265	0
P40	40s ribosomal protein SA	Other	A0A178WNA1_ARATH (+2)	AT1G72370	ribosomal small subunit assembly [GO:0000028]; translation [GO:0006412]	cytosolic small ribosomal subunit [GO:0022627]	structural constituent of ribosome [GO:0003735]	32 kDa	0	7.03462	1.71086	5.35759	2.83817	6.14764	0	5	2	5	3	7	0	5	2	5	3	5	0	0.208	0.104	0.208	0.178	0.148
P5CS1, P5CS2	Delta1-pyrroline-5-carboxylate synthase 1, delta 1-pyrroline-5-carboxylate synthase 2	Other	A0A178VF78_ARATH (+7)	AT2G39800, AT3G55610	L-proline biosynthetic process [GO:0055129]	cytoplasm [GO:0005737]	ATP binding [GO:0005524]; glutamate 5-kinase activity [GO:0004349]; glutamate-5-semialdehyde dehydrogenase activity [GO:0004350]	79 kDa	0	0	0	0	1.89211	0	0	0	0	0	2	0	0	0	0	0	2	0	0	0	0	0	0.0344	0
PGM3	Phosphoglucomutase/phosphomannomutase family protein	Other	A0A178W664_ARATH (+1)	AT1G23190	carbohydrate metabolic process [GO:0005975]		intramolecular transferase activity, phosphotransferases [GO:0016868]; magnesium ion binding [GO:0000287]	63 kDa	1.00877	0	1.71086	0	3.78422	0	1	0	2	0	4	0	1	0	2	0	4	0	0.0343	0	0.0566	0	0.0789	0
PORB	Protochlorophyllide oxidoreductase B	Other	A0A178V808_ARATH (+1)	AT4G27440	chlorophyll biosynthetic process [GO:0015995]; photosynthesis [GO:0015979]	chloroplast [GO:0009507]	protochlorophyllide reductase activity [GO:0016630]	43 kDa	1.00877	0	0.855432	0	4.73028	0	1	0	1	0	5	0	1	0	1	0	4	0	0.0299	0	0.0299	0	0.155	0
PRPS20	Chloroplast 30S ribosomal protein S20	Other	A0A178VMN1_ARATH (+1)	AT3G15190	translation [GO:0006412]	ribosome [GO:0005840]	RNA binding [GO:0003723]; structural constituent of ribosome [GO:0003735]	22 kDa	0	0	0	0	0.946055	1.75647	0	0	0	0	1	2	0	0	0	0	1	2	0	0	0	0	0.0545	0.099
PSAT2	Phosphoserine aminotransferase 2, chloroplastic	Other	SERB2_ARATH	AT2G17630	L-serine biosynthetic process [GO:0006564]; response to cadmium ion [GO:0046686]	chloroplast [GO:0009507]; chloroplast stroma [GO:0009570]; chloroplast thylakoid [GO:0009534]	O-phospho-L-serine:2-oxoglutarate aminotransferase activity [GO:0004648]	47 kDa	0	0	2.5663	1.07152	1.89211	0	0	0	3	1	2	0	0	0	3	1	2	0	0	0	0.0972	0.0308	0.0498	0
PSB29	Photosystem II reaction center PSB29 protein	Other	A0A178VVV5_ARATH (+1)	AT2G20890	photosystem II assembly [GO:0010207]			34 kDa	0	0	1.71086	0	0	0	0	0	2	0	0	0	0	0	2	0	0	0	0	0	0.0767	0	0	0
PSBO1	PS II oxygen-evolving complex 1	Other	A0A178UTK6_ARATH (+1)	AT5G66570	photosystem II assembly [GO:0010207]; photosystem II stabilization [GO:0042549]	photosystem II oxygen evolving complex [GO:0009654]	oxygen evolving activity [GO:0010242]	35 kDa	0	0	1.71086	0	0	0	0	0	2	0	0	0	0	0	2	0	0	0	0	0	0.0934	0	0	0
PSRP2	Plastid-specific ribosomal protein 2	Other	A0A178VFQ5_ARATH (+1)	AT3G52150			RNA binding [GO:0003723]	28 kDa	0	1.40692	0	0	0	1.75647	0	1	0	0	0	2	0	1	0	0	0	2	0	0.0395	0	0	0	0.0711
RABE1b	RAB GTPase homolog E1B	Other	EFTU_ARATH	AT4G20360	chloroplast organization [GO:0009658]; leaf development [GO:0048366]; translational elongation [GO:0006414]	apoplast [GO:0048046]; chloroplast [GO:0009507]; chloroplast envelope [GO:0009941]; chloroplast nucleoid [GO:0042644]; chloroplast stroma [GO:0009570]; chloroplast thylakoid [GO:0009534]; chloroplast thylakoid membrane [GO:0009535]; nucleolus [GO:0005730]; nucleus [GO:0005634]; plastid [GO:0009536]	GTPase activity [GO:0003924]; GTP binding [GO:0005525]; translation elongation factor activity [GO:0003746]	52 kDa	0	1.40692	0.855432	1.07152	1.89211	1.75647	0	1	1	1	2	2	0	1	1	1	2	2	0	0.0231	0.0231	0.0231	0.0567	0.0588
RD21A	Granulin repeat cysteine protease family protein	Other	A0A178WIH7_ARATH (+3)	AT1G47128			cysteine-type peptidase activity [GO:0008234]	51 kDa	2.01754	1.40692	2.5663	0	0.946055	0	2	1	3	0	1	0	2	1	3	0	1	0	0.0779	0.0346	0.0974	0	0.0346	0
RH3	DEAD box RNA helicase	Other	A0A178URN6_ARATH (+2)	AT5G26742		nucleus [GO:0005634]	ATP binding [GO:0005524]; helicase activity [GO:0004386]; RNA binding [GO:0003723]; zinc ion binding [GO:0008270]	81 kDa	0	2.81385	0	0	0.946055	1.75647	0	2	0	0	1	2	0	2	0	0	1	1	0	0.0268	0	0	0.0134	0.0107
RLK902	Ribosomal protein L7Ae/L30e/S12e/Gadd45 family protein	Other	A0A178VBY8_ARATH (+4)	AT1G36240, AT1G77940, AT3G18740		cytosolic large ribosomal subunit [GO:0022625]	RNA binding [GO:0003723]; structural constituent of ribosome [GO:0003735]	12 kDa	0	0	0	0	1.89211	1.75647	0	0	0	0	2	2	0	0	0	0	1	2	0	0	0	0	0.0982	0.241
RPL12-A	Ribosomal protein L12-A	Other	RK121_ARATH	AT3G27830	translation [GO:0006412]	chloroplast [GO:0009507]; chloroplast envelope [GO:0009941]; chloroplast nucleoid [GO:0042644]; chloroplast stroma [GO:0009570]; chloroplast thylakoid membrane [GO:0009535]; cytosol [GO:0005829]; plasmodesma [GO:0009506]; plastid large ribosomal subunit [GO:0000311]; thylakoid [GO:0009579]	structural constituent of ribosome [GO:0003735]	20 kDa	2.01754	1.40692	1.71086	1.07152	1.89211	0.878235	2	1	2	1	2	1	2	1	2	1	2	1	0.12	0.0471	0.12	0.0471	0.0576	0.0471
RPL18	Ribosomal protein L18, Ribosomal protein L18e/L15 superfamily protein	Other	RL182_ARATH (+1)	AT3G05590, AT5G27850	translation [GO:0006412]	chloroplast [GO:0009507]; cytosol [GO:0005829]; cytosolic large ribosomal subunit [GO:0022625]; large ribosomal subunit [GO:0015934]; plasma membrane [GO:0005886]; vacuolar membrane [GO:0005774]; vacuole [GO:0005773]	structural constituent of ribosome [GO:0003735]	21 kDa	2.01754	1.40692	1.71086	1.07152	0.946055	0.878235	2	1	2	1	1	1	2	1	2	1	1	1	0.134	0.0588	0.134	0.0588	0.0749	0.0749
RPL18AA	Ribosomal protein L18ae/LX family protein, 60S ribosomal protein L18A-1, Ribosomal protein L18ae/LX family protein	Other	A0A178VW11_ARATH (+4)	AT1G29965, AT1G29970, AT2G34480	translation [GO:0006412]	ribosome [GO:0005840]	structural constituent of ribosome [GO:0003735]	21 kDa	0	0	0	0	1.89211	1.75647	0	0	0	0	2	2	0	0	0	0	2	2	0	0	0	0	0.0876	0.107
RPL23AB	Ribosomal protein L23AB	Other	A8MS83_ARATH	AT3G55280	translation [GO:0006412]	ribosome [GO:0005840]	structural constituent of ribosome [GO:0003735]	17 kDa	0	0	0	0	1.89211	0	0	0	0	0	2	0	0	0	0	0	2	0	0	0	0	0	0.135	0
RPL27AB	Ribosomal protein L18e/L15 superfamily protein	Other	A0A178WNT6_ARATH (+3)	AT1G23290, AT1G70600	translation [GO:0006412]	large ribosomal subunit [GO:0015934]	structural constituent of ribosome [GO:0003735]	16 kDa	0	2.81385	0	1.07152	0	0	0	2	0	1	0	0	0	2	0	1	0	0	0	0.171	0	0.0685	0	0
RPS1	Ribosomal protein S1	Other	A0A178ULV9_ARATH (+1)	AT5G30510			nucleic acid binding [GO:0003676]	45 kDa	0	1.40692	0	0	0	2.6347	0	1	0	0	0	3	0	1	0	0	0	3	0	0.024	0	0	0	0.0962
RPS13A	Ribosomal protein S13A	Other	A0A178UZQ9_ARATH (+1)	AT4G00100	translation [GO:0006412]	ribosome [GO:0005840]	structural constituent of ribosome [GO:0003735]	17 kDa	0	4.22077	0	2.14304	0	0.878235	0	3	0	2	0	1	0	3	0	2	0	1	0	0.272	0	0.159	0	0.113
RPS18C	S18 ribosomal protein	Other	RS18_ARATH	AT4G09800	translational initiation [GO:0006413]	cell wall [GO:0005618]; cytosol [GO:0005829]; cytosolic ribosome [GO:0022626]; cytosolic small ribosomal subunit [GO:0022627]; nucleolus [GO:0005730]; nucleus [GO:0005634]; plasma membrane [GO:0005886]; plasmodesma [GO:0009506]; ribosome [GO:0005840]; vacuolar membrane [GO:0005774]; vacuole [GO:0005773]	mRNA binding [GO:0003729]; rRNA binding [GO:0019843]; structural constituent of ribosome [GO:0003735]	18 kDa	1.00877	2.81385	0.855432	2.14304	2.83817	2.6347	1	2	1	2	3	3	1	2	1	2	3	3	0.0526	0.184	0.0526	0.184	0.243	0.191
RPS19	30S ribosomal protein S19	Other	A0A1B1W4X5_ARATH (+1)	ATCG00820	translation [GO:0006412]	chloroplast [GO:0009507]; small ribosomal subunit [GO:0015935]	rRNA binding [GO:0019843]; structural constituent of ribosome [GO:0003735]	11 kDa	0	1.40692	0	1.07152	0	1.75647	0	1	0	1	0	2	0	1	0	1	0	2	0	0.12	0	0.12	0	0.283
RPS3	30S ribosomal protein S3	Other	A0A1B1W4X6_ARATH (+1)	ATCG00800	translation [GO:0006412]	chloroplast [GO:0009507]; small ribosomal subunit [GO:0015935]	rRNA binding [GO:0019843]; structural constituent of ribosome [GO:0003735]	25 kDa	0	1.40692	0	0	0	3.51294	0	1	0	0	0	4	0	1	0	0	0	3	0	0.0321	0	0	0	0.165
RPS3Ae	Ribosomal protein S3Ae	Other	A0A178UZT1_ARATH (+2)	AT4G34670	translation [GO:0006412]	cytosolic small ribosomal subunit [GO:0022627]	structural constituent of ribosome [GO:0003735]	30 kDa	0	4.22077	0	3.21456	0.946055	1.75647	0	3	0	3	1	2	0	3	0	3	1	2	0	0.145	0	0.145	0.062	0.084
RPS4	Ribosomal protein S4	Other	A0A178UUQ0_ARATH (+1)	AT5G15200	translation [GO:0006412]	small ribosomal subunit [GO:0015935]	rRNA binding [GO:0019843]; structural constituent of ribosome [GO:0003735]	23 kDa	0	4.22077	0	2.14304	0.946055	5.26941	0	3	0	2	1	6	0	3	0	2	1	5	0	0.141	0	0.0859	0.0404	0.187
RPS5A	Ribosomal protein 5A	Other	A0A178VED6_ARATH (+1)	AT3G11940	translation [GO:0006412]	small ribosomal subunit [GO:0015935]	RNA binding [GO:0003723]; structural constituent of ribosome [GO:0003735]	23 kDa	1.00877	2.81385	0	1.07152	0.946055	7.02588	1	2	0	1	1	8	1	1	0	1	1	6	0.0725	0.0725	0	0.0725	0.0628	0.28
RPS7	30S ribosomal protein S7	Other	Q6KGZ1_ARATH (+1)	ATCG00900, ATCG01240	translation [GO:0006412]	chloroplast [GO:0009507]; small ribosomal subunit [GO:0015935]	rRNA binding [GO:0019843]; structural constituent of ribosome [GO:0003735]	17 kDa	0	1.40692	0	2.14304	0	3.51294	0	1	0	2	0	4	0	1	0	2	0	4	0	0.116	0	0.174	0	0.239
RPS8	30S ribosomal protein S8	Other	A0A1B1W4X7_ARATH (+1)	ATCG00770	translation [GO:0006412]	chloroplast [GO:0009507]; ribosome [GO:0005840]	rRNA binding [GO:0019843]; structural constituent of ribosome [GO:0003735]	15 kDa	0	1.40692	0	2.14304	0	0.878235	0	1	0	2	0	1	0	1	0	2	0	1	0	0.0896	0	0.187	0	0.0896
RS41	Arginine/serine-rich splicing factor 41	Other	A0A178UPU3_ARATH (+1)	AT5G52040			RNA binding [GO:0003723]	41 kDa	16.1403	11.2554	18.8195	13.9297	17.029	15.8082	16	8	22	13	18	18	10	6	14	10	7	9	0.287	0.18	0.329	0.23	0.219	0.272
SAG24	Senescence associated gene 24	Other	A0A178W7N6_ARATH (+2)	AT1G66580	translation [GO:0006412]	ribosome [GO:0005840]	structural constituent of ribosome [GO:0003735]	25 kDa	0	1.40692	0	1.07152	0	1.75647	0	1	0	1	0	2	0	1	0	1	0	2	0	0.0543	0	0.0543	0	0.104
SAM-2	S-adenosylmethionine synthetase 2	Other	A0A178V3V9_ARATH (+1)	AT4G01850	one-carbon metabolic process [GO:0006730]; S-adenosylmethionine biosynthetic process [GO:0006556]		ATP binding [GO:0005524]; metal ion binding [GO:0046872]; methionine adenosyltransferase activity [GO:0004478]	43 kDa	0	0	0	0	4.73028	0	0	0	0	0	5	0	0	0	0	0	2	0	0	0	0	0	0.16	0
SKS4	SKU5 similar 4	Other	A0A178USM7_ARATH (+1)	AT4G22010			copper ion binding [GO:0005507]; oxidoreductase activity [GO:0016491]	60 kDa	0	0	0	0	2.83817	0	0	0	0	0	3	0	0	0	0	0	3	0	0	0	0	0	0.0776	0
TUA6	Tubulin/FtsZ family protein	Other	A0A178UXP7_ARATH (+1)	AT4G14960	microtubule-based process [GO:0007017]	cytoplasm [GO:0005737]; microtubule [GO:0005874]	GTPase activity [GO:0003924]; GTP binding [GO:0005525]; structural constituent of cytoskeleton [GO:0005200]	50 kDa	7.06139	7.03462	5.98803	2.14304	9.46055	6.14764	7	5	7	2	10	7	7	5	6	2	7	6	0.244	0.196	0.207	0.0733	0.276	0.222
TUB2	Tubulin beta chain 2	Other	A0A178UP81_ARATH (+2)	AT5G62690	microtubule-based process [GO:0007017]	cytoplasm [GO:0005737]; microtubule [GO:0005874]	GTPase activity [GO:0003924]; GTP binding [GO:0005525]; structural constituent of cytoskeleton [GO:0005200]	51 kDa	11.0965	18.29	9.40976	9.64367	12.2987	13.1735	11	13	11	9	13	15	11	12	11	9	9	14	0.34	0.347	0.331	0.271	0.28	0.389
TUB4	Tubulin beta chain 4	Other	A0A178UGW7_ARATH (+1)	AT5G44340	microtubule-based process [GO:0007017]	cytoplasm [GO:0005737]; microtubule [GO:0005874]	GTPase activity [GO:0003924]; GTP binding [GO:0005525]; structural constituent of cytoskeleton [GO:0005200]	50 kDa	6.05262	15.4762	5.98803	7.50063	4.73028	9.66058	6	11	7	7	5	11	1	3	1	2	0	2	0.203	0.291	0.223	0.227	0.151	0.288
TUB5	Tubulin beta-5 chain	Other	A0A178W9M8_ARATH	AT1G20010	microtubule-based process [GO:0007017]	cytoplasm [GO:0005737]; microtubule [GO:0005874]	GTPase activity [GO:0003924]; GTP binding [GO:0005525]; structural constituent of cytoskeleton [GO:0005200]	50 kDa	0	15.4762	0	6.42911	3.78422	8.78235	0	11	0	6	4	10	0	5	0	2	1	4	0	0.31	0	0.187	0.105	0.269
TUB8	Tubulin beta 8	Other	A0A178UKM5_ARATH (+1)	AT5G23860	microtubule-based process [GO:0007017]	cytoplasm [GO:0005737]; microtubule [GO:0005874]	GTPase activity [GO:0003924]; GTP binding [GO:0005525]; structural constituent of cytoskeleton [GO:0005200]	51 kDa	7.06139	15.4762	7.69889	7.50063	0	10.5388	7	11	9	7	0	12	1	2	2	1	0	2	0.22	0.287	0.281	0.187	0	0.305
UBQ5, UBQ6	Ubiquitin 5, ubiquitin 6	Other	A0A178V9X1_ARATH (+3)	AT3G62250, AT2G47110	translation [GO:0006412]	ribosome [GO:0005840]	structural constituent of ribosome [GO:0003735]	18 kDa	7.06139	7.03462	8.55432	7.50063	3.78422	6.14764	7	5	10	7	4	7	6	4	7	5	4	5	0.357	0.274	0.357	0.28	0.268	0.325
	60S acidic ribosomal protein family	Other	A0A1P8B2C7_ARATH	AT2G27720	translational elongation [GO:0006414]	ribosome [GO:0005840]	structural constituent of ribosome [GO:0003735]	9 kDa	1.00877	2.81385	0.855432	1.07152	0.946055	0.878235	1	2	1	1	1	1	1	2	1	1	1	1	0.132	0.132	0.132	0.132	0.132	0.363
	AAA-type ATPase family protein	Other	A0A178W3J0_ARATH (+1)	AT1G02890			ATP binding [GO:0005524]	136 kDa	0	0	1.71086	0	1.89211	0	0	0	2	0	2	0	0	0	2	0	2	0	0	0	0.00963	0	0.0257	0
	Bifunctional inhibitor/lipid-transfer protein/seed storage 2S albumin superfamily protein	Other	A0A178VQX2_ARATH (+1)	AT2G10940				29 kDa	3.02631	0	2.5663	0	0.946055	0	3	0	3	0	1	0	3	0	3	0	1	0	0.114	0	0.114	0	0.0356	0
	Class-II DAHP synthetase family protein	Other	A0A178WAS8_ARATH (+1)	AT1G22410	aromatic amino acid family biosynthetic process [GO:0009073]; chorismate biosynthetic process [GO:0009423]	chloroplast [GO:0009507]	3-deoxy-7-phosphoheptulonate synthase activity [GO:0003849]	58 kDa	4.03508	2.81385	1.71086	0	5.67633	0	4	2	2	0	6	0	4	2	2	0	6	0	0.129	0.0721	0.0721	0	0.167	0
	F-box family protein	Other	C1PI94_ARATH (+1)	AT1G23780				53 kDa	1.00877	2.81385	3.42173	4.28608	0.946055	6.14764	1	2	4	4	1	7	1	2	4	4	1	6	0.0316	0.0379	0.0758	0.0842	0.0274	0.109
	GTP binding Elongation factor Tu family protein	Other	EF1A3_ARATH	AT5G60390	response to cadmium ion [GO:0046686]; translation [GO:0006412]; translational elongation [GO:0006414]	chloroplast [GO:0009507]; cytosol [GO:0005829]; mitochondrion [GO:0005739]; nucleolus [GO:0005730]; plasma membrane [GO:0005886]; plasmodesma [GO:0009506]; vacuolar membrane [GO:0005774]	GTPase activity [GO:0003924]; GTP binding [GO:0005525]; translation elongation factor activity [GO:0003746]	50 kDa	1.00877	5.62769	0.855432	3.21456	1.89211	4.39117	1	4	1	3	2	5	1	4	1	3	2	5	0.0245	0.149	0.0245	0.0958	0.0356	0.151
	HAD superfamily, subfamily IIIB acid phosphatase	Other	Q9M0F4_ARATH	AT4G29270			acid phosphatase activity [GO:0003993]	29 kDa	8.07015	5.62769	9.40976	3.21456	10.4066	4.39117	8	4	11	3	11	5	7	4	9	2	8	5	0.406	0.176	0.484	0.0898	0.293	0.277
	Highly similar to ribulose-1,5-bisphosphate carboxylase/oxygenase activase	Other	Q9SSL6_ARATH	AT1G73110			ATP binding [GO:0005524]	28 kDa	0	0	0	0	1.89211	0	0	0	0	0	2	0	0	0	0	0	2	0	0	0	0	0	0.212	0
	Ribosomal L27e protein family	Other	A8MS28_ARATH (+2)	AT4G15000	translation [GO:0006412]	ribosome [GO:0005840]	structural constituent of ribosome [GO:0003735]	15 kDa	1.00877	2.81385	0.855432	0	0.946055	0	1	2	1	0	1	0	1	2	1	0	1	0	0.084	0.145	0.084	0	0.0815	0
	Ribosomal L5P family protein	Other	A0A178V3W4_ARATH (+1)	AT4G01310	translation [GO:0006412]	ribosome [GO:0005840]	structural constituent of ribosome [GO:0003735]	28 kDa	0	0	0	0	1.89211	0	0	0	0	0	2	0	0	0	0	0	2	0	0	0	0	0	0.0687	0
	Ribosomal protein L11 family protein	Other	Q0WW72_ARATH (+1)	AT3G53430	translation [GO:0006412]	ribosome [GO:0005840]	structural constituent of ribosome [GO:0003735]	18 kDa	2.01754	1.40692	0.855432	1.07152	2.83817	0.878235	2	1	1	1	3	1	2	1	1	1	3	1	0.133	0.0542	0.0542	0.0542	0.289	0.0542
	Ribosomal protein L1p/L10e family	Other	A0A178UDV5_ARATH (+3)	AT1G08360, AT5G22440	translation [GO:0006412]	large ribosomal subunit [GO:0015934]	RNA binding [GO:0003723]; structural constituent of ribosome [GO:0003735]	25 kDa	0	0	0	0	1.89211	0	0	0	0	0	2	0	0	0	0	0	2	0	0	0	0	0	0.115	0
	Ribosomal protein L23/L15e family protein	Other	A0A178V5T1_ARATH (+3)	AT4G16720, AT4G17390	translation [GO:0006412]	ribosome [GO:0005840]	structural constituent of ribosome [GO:0003735]	24 kDa	1.00877	1.40692	0.855432	2.14304	3.78422	0	1	1	1	2	4	0	1	1	1	2	3	0	0.049	0.049	0.049	0.123	0.201	0
	Ribosomal protein L3 family protein	Other	Q0WWY5_ARATH	AT2G43030	translation [GO:0006412]	ribosome [GO:0005840]	structural constituent of ribosome [GO:0003735]	29 kDa	0	0	0	1.07152	3.78422	2.6347	0	0	0	1	4	3	0	0	0	1	4	3	0	0	0	0.048	0.218	0.125
	Ribosomal protein L30/L7 family protein	Other	F4IT48_ARATH	AT2G44120	maturation of LSU-rRNA from tricistronic rRNA transcript (SSU-rRNA, 5.8S rRNA, LSU-rRNA) [GO:0000463]	chloroplast [GO:0009507]; cytosol [GO:0005829]; cytosolic large ribosomal subunit [GO:0022625]; cytosolic ribosome [GO:0022626]; nucleolus [GO:0005730]; plasmodesma [GO:0009506]; polysomal ribosome [GO:0042788]; vacuole [GO:0005773]	mRNA binding [GO:0003729]; structural constituent of ribosome [GO:0003735]	29 kDa	1.00877	2.81385	0.855432	1.07152	0.946055	0	1	2	1	1	1	0	1	2	1	1	1	0	0.0364	0.085	0.0364	0.0364	0.0486	0
	Ribosomal protein L36e family protein	Other	RL361_ARATH	AT2G37600	cytoplasmic translation [GO:0002181]	cytosolic large ribosomal subunit [GO:0022625]; endoplasmic reticulum [GO:0005783]	structural constituent of ribosome [GO:0003735]	13 kDa	0	0	0	0	0.946055	1.75647	0	0	0	0	1	2	0	0	0	0	1	2	0	0	0	0	0.0885	0.168
	Ribosomal protein L4/L1 family	Other	A0A178UAH8_ARATH (+2)	AT5G02870	translation [GO:0006412]	ribosome [GO:0005840]	structural constituent of ribosome [GO:0003735]	45 kDa	0	1.40692	0	2.14304	0.946055	1.75647	0	1	0	2	1	2	0	1	0	2	1	2	0	0.0295	0	0.0565	0.0295	0.0467
	Ribosomal protein L4/L1 family	Other	A0A178VDX8_ARATH (+3)	AT3G09630	translation [GO:0006412]	ribosome [GO:0005840]	structural constituent of ribosome [GO:0003735]	45 kDa	1.00877	2.81385	0	0	3.78422	0	1	2	0	0	4	0	1	1	0	0	2	0	0.0394	0.0517	0	0	0.0911	0
	Ribosomal protein L6 family protein	Other	A0A178W8L4_ARATH (+2)	AT1G74050, AT1G74060	translation [GO:0006412]	ribosome [GO:0005840]	structural constituent of ribosome [GO:0003735]	26 kDa	0	1.40692	1.71086	1.07152	0	1.75647	0	1	2	1	0	2	0	1	2	1	0	2	0	0.0644	0.0901	0.0644	0	0.0858
	Ribosomal protein L7Ae/L30e/S12e/Gadd45 family protein	Other	A0A178W9Y0_ARATH (+1)	AT1G15930	translation [GO:0006412]	ribosome [GO:0005840]	structural constituent of ribosome [GO:0003735]	15 kDa	0	0	0	0	3.78422	4.39117	0	0	0	0	4	5	0	0	0	0	3	4	0	0	0	0	0.292	0.347
	Ribosomal protein L7Ae/L30e/S12e/Gadd45 family protein	Other	A0A178VV73_ARATH (+1)	AT2G47610	ribosome biogenesis [GO:0042254]	ribonucleoprotein complex [GO:1990904]		29 kDa	1.00877	1.40692	0	2.14304	0	0	1	1	0	2	0	0	1	1	0	2	0	0	0.0311	0.0311	0	0.0623	0	0
	Ribosomal protein L7Ae/L30e/S12e/Gadd45 family protein	Other	A0A178V9A8_ARATH (+1)	AT3G62870	ribosome biogenesis [GO:0042254]	ribonucleoprotein complex [GO:1990904]		29 kDa	0	2.81385	0.855432	2.14304	2.83817	0	0	2	1	2	3	0	0	1	1	1	2	0	0	0.0625	0.0312	0.0625	0.133	0
	Ribosomal protein S10p/S20e family protein	Other	A0A178VBU3_ARATH (+1)	AT3G47370	translation [GO:0006412]	small ribosomal subunit [GO:0015935]	RNA binding [GO:0003723]; structural constituent of ribosome [GO:0003735]	14 kDa	1.00877	1.40692	0.855432	1.07152	0.946055	3.51294	1	1	1	1	1	4	1	1	1	1	1	3	0.0984	0.0984	0.0984	0.0984	0.0984	0.336
	Ribosomal protein S19e family protein	Other	A0A178VB37_ARATH	AT3G02080	translation [GO:0006412]	ribosome [GO:0005840]	structural constituent of ribosome [GO:0003735]	16 kDa	0	0	0	1.07152	1.89211	0	0	0	0	1	2	0	0	0	0	1	2	0	0	0	0	0.0909	0.168	0
	Ribosomal protein S19e family protein	Other	Q67ZX8_ARATH	AT5G61170	translation [GO:0006412]	ribosome [GO:0005840]	structural constituent of ribosome [GO:0003735]	16 kDa	0	0	0	0	0	5.26941	0	0	0	0	0	6	0	0	0	0	0	2	0	0	0	0	0	0.378
	Ribosomal protein S24e family protein	Other	A0A178VB55_ARATH (+2)	AT3G04920	translation [GO:0006412]	ribosome [GO:0005840]	structural constituent of ribosome [GO:0003735]	15 kDa	0	2.81385	0	3.21456	0.946055	2.6347	0	2	0	3	1	3	0	2	0	3	1	3	0	0.15	0	0.203	0.113	0.271
	Ribosomal protein S26e family protein	Other	A0A178VFW7_ARATH (+1)	AT3G56340	translation [GO:0006412]	ribosome [GO:0005840]	structural constituent of ribosome [GO:0003735]	15 kDa	0	1.40692	0	1.07152	0	1.75647	0	1	0	1	0	2	0	1	0	1	0	2	0	0.0692	0	0.0692	0	0.185
	Ribosomal protein S3 family protein	Other	A0A178VT49_ARATH	AT2G31610	translation [GO:0006412]	small ribosomal subunit [GO:0015935]	RNA binding [GO:0003723]; structural constituent of ribosome [GO:0003735]	28 kDa	0	2.81385	0	1.07152	0.946055	6.14764	0	2	0	1	1	7	0	2	0	1	1	7	0	0.1	0	0.052	0.056	0.304
	Ribosomal protein S30 family protein	Other	A0A178V0S4_ARATH (+1)	AT2G19750	translation [GO:0006412]	ribosome [GO:0005840]	structural constituent of ribosome [GO:0003735]	7 kDa	0	0	0	0	0.946055	1.75647	0	0	0	0	1	2	0	0	0	0	1	2	0	0	0	0	0.177	0.177
	Ribosomal protein S4 (RPS4A) family protein	Other	A0A178UFG0_ARATH (+2)	AT2G17360, AT5G07090	translation [GO:0006412]	ribosome [GO:0005840]	rRNA binding [GO:0019843]; structural constituent of ribosome [GO:0003735]	30 kDa	0	8.44154	0.855432	4.28608	2.83817	7.90411	0	6	1	4	3	9	0	5	1	3	3	9	0	0.221	0.0725	0.157	0.111	0.366
	Ribosomal protein S5 domain 2-like superfamily protein	Other	A0A178UFG3_ARATH (+2)	AT5G18380	translation [GO:0006412]	ribosome [GO:0005840]	structural constituent of ribosome [GO:0003735]	17 kDa	0	1.40692	0	1.07152	0.946055	4.39117	0	1	0	1	1	5	0	1	0	1	1	4	0	0.0685	0	0.0685	0.103	0.24
	Ribosomal protein S5 family protein	Other	Q8LDY5_ARATH (+1)	AT2G41840	translation [GO:0006412]	small ribosomal subunit [GO:0015935]	RNA binding [GO:0003723]; structural constituent of ribosome [GO:0003735]	31 kDa	0	7.03462	0	3.21456	0	12.2953	0	5	0	3	0	14	0	5	0	3	0	9	0	0.196	0	0.133	0	0.375
	Ribosomal protein S8 family protein	Other	A0A178W5N5_ARATH (+1)	AT5G59850	translation [GO:0006412]	ribosome [GO:0005840]	structural constituent of ribosome [GO:0003735]	15 kDa	0	2.81385	0	2.14304	0	2.6347	0	2	0	2	0	3	0	2	0	2	0	3	0	0.123	0	0.131	0	0.192
	Ribosomal protein S8e family protein	Other	A0A178UCD3_ARATH (+1)	AT5G20290	translation [GO:0006412]	ribosome [GO:0005840]	structural constituent of ribosome [GO:0003735]	25 kDa	0	7.03462	0	4.28608	0.946055	5.26941	0	5	0	4	1	6	0	5	0	4	1	5	0	0.302	0	0.221	0.0676	0.284
	Ribosomal S17 family protein	Other	A0A178V778_ARATH (+7)	AT2G04390, AT2G05220, AT3G10610, AT5G04800	translation [GO:0006412]	ribosome [GO:0005840]	structural constituent of ribosome [GO:0003735]	16 kDa	0	0	0	0	0	5.26941	0	0	0	0	0	6	0	0	0	0	0	4	0	0	0	0	0	0.229
	RNA binding Plectin/S10 domain-containing protein	Other	RS101_ARATH	AT4G25740	ribosomal small subunit assembly [GO:0000028]	cytosol [GO:0005829]; cytosolic ribosome [GO:0022626]; cytosolic small ribosomal subunit [GO:0022627]	mRNA binding [GO:0003729]; structural constituent of ribosome [GO:0003735]	19 kDa	0	0	0	0	0	1.75647	0	0	0	0	0	2	0	0	0	0	0	2	0	0	0	0	0	0.164
	Thioredoxin superfamily protein	Other	A0A178VHG0_ARATH (+1)	AT3G52960	cell redox homeostasis [GO:0045454]	cell [GO:0005623]	peroxidase activity [GO:0004601]; peroxiredoxin activity [GO:0051920]	25 kDa	0	0	0	0	1.89211	0	0	0	0	0	2	0	0	0	0	0	2	0	0	0	0	0	0.12	0
	Transducin family protein / WD-40 repeat family protein	Other	A0A178VFW0_ARATH (+2)	AT3G63460	endoplasmic reticulum to Golgi vesicle-mediated transport [GO:0006888]	cytoplasm [GO:0005737]		120 kDa	0	0	3.42173	0	2.83817	0	0	0	4	0	3	0	0	0	4	0	3	0	0	0	0.0525	0	0.0371	0
	Transketolase	Other	A0A178VEI0_ARATH (+2)	AT3G60750			transketolase activity [GO:0004802]	80 kDa	0	0	1.71086	0	0.946055	0	0	0	2	0	1	0	0	0	2	0	1	0	0	0	0.0337	0	0.0175	0
	Translation protein SH3-like family protein	Other	A0A178VF24_ARATH (+1)	AT3G49910	translation [GO:0006412]	large ribosomal subunit [GO:0015934]	structural constituent of ribosome [GO:0003735]	17 kDa	1.00877	1.40692	0	0	2.83817	0.878235	1	1	0	0	3	1	1	1	0	0	3	1	0.0822	0.0822	0	0	0.185	0.0822
	Translation protein SH3-like family protein	Other	A0A178WMH8_ARATH (+4)	AT1G09590, AT1G57660	translation [GO:0006412]	ribosome [GO:0005840]	structural constituent of ribosome [GO:0003735]	19 kDa	0	0	0	0	1.89211	0	0	0	0	0	2	0	0	0	0	0	2	0	0	0	0	0	0.116	0
		Other	Q0WLE7_ARATH	AT1G43170	translation [GO:0006412]	integral component of membrane [GO:0016021]; ribosome [GO:0005840]	structural constituent of ribosome [GO:0003735]	63 kDa	2.01754	0	0.855432	3.21456	0.946055	2.6347	2	0	1	3	1	3	1	0	1	3	1	3	0.0162	0	0.0162	0.0595	0.0216	0.0541
